# Supplementary material for: Signal transduction controls heterogeneous NF-κB dynamics and target gene expression through cytokine-specific refractory states
Source: Nat Commun. 2016 Jul 6;7:12057. doi: 10.1038/ncomms12057 (PMC4935804; doi:10.1038/ncomms12057)
Supplement: Supplementary Data 1 — Gene expression and imaging analysis of pulsatile TNFα and IL-1β stimulation [file ncomms12057-s2.xls]

## Sheet: KEY
list of sheets
name	description
nanostring_data(normalized)	raw nanostring counts
nanostring_data(unprocessed)	nanostring data post normalization with nanostringNorm packages as described in the publication
(TIT vs TTT) vs (TTT vs T_T)	interaction model in limma comparing triple pulse TNF and ILB and triple pulse TNF, with triple pulse TNF with double pulse TNF
TIT vs TTT	limma analysis comparing triple pulse TNF and ILB and triple pulse TNF
TTT vs T_T	limma analysis comparing triple pulse TNF with double pulse TNF
I_ _ vs T_ _	limma analysis comparing single pulse TNF with single pulse TNF
T_ _ vs _ _ _	limma analysis comparing single pulse TNF with unstimulated (none) sample
correlation with microscopy	Pearson correlation of gene expression with corresponding single cell microscopy, Fig. E34
statistical analyses	Details of analyses performed in respective figures
KEY
ID	gene name
logFC	log2 fold change
AveExpr	average expression
t	t-statistic
P.Value	P-value
adj.P.Val	Benjamini and Hochberg corrected p-value
B	B-statistic (log odds that a gene is differentially expressed)

## Sheet: nanostring_data(normalized)
			20140912_PD 079_01_08.RCC	20140916_PD 081_01_12.RCC	20140925_PD 089_01_04.RCC	20140912_PD 079_01_01.RCC	20140912_PD 079_01_10.RCC	20140916_PD 081_01_05.RCC	20140917_PD 083_01_02.RCC	20140917_PD 083_01_09.RCC	20140925_PD 089_01_06.RCC	20140912_PD 079_01_09.RCC	20140917_PD 083_01_01.RCC	20140925_PD 089_01_05.RCC	20140912_PD 079_01_06.RCC	20140916_PD 081_01_10.RCC	20140925_PD 089_01_02.RCC	20140912_PD 079_01_05.RCC	20140916_PD 081_01_09.RCC	20140925_PD 089_01_01.RCC	20140912_PD 079_01_07.RCC	20140916_PD 081_01_11.RCC	20140925_PD 089_01_03.RCC
"Code.Class"	"Name"	"Accession"	IL1B single pulse : 130.0	IL1B single pulse : 130.0	IL1B single pulse : 130.0	None : 0.0	None : 0.0	None : 0.0	None : 0.0	None : 0.0	None : 0.0	TNF + IL1B triple pulse : 130.0	TNF + IL1B triple pulse : 130.0	TNF + IL1B triple pulse : 130.0	TNF double pulse : 130.0	TNF double pulse : 130.0	TNF double pulse : 130.0	TNF single pulse : 130.0	TNF single pulse : 130.0	TNF single pulse : 130.0	TNF triple pulse : 130.0	TNF triple pulse : 130.0	TNF triple pulse : 130.0
"Endogenous"	"AMPD3"	"NM_001025389.1"	7.82	7.883	7.895	6.555	5.858	6.375	6.129	6.322	6.248	8.539	8.366	8.581	7.775	7.794	7.977	7.755	7.801	7.741	7.96	8.087	8.155
"Endogenous"	"ATM"	"NM_138292.3"	6.476	6.755	6.629	6.794	6.943	6.768	6.672	6.658	6.672	6.524	6.741	6.539	6.524	6.845	6.209	6.672	6.755	6.907	6.19	6.585	6.6
"Endogenous"	"BCL10"	"NM_003921.2"	11.29	11.17	11.26	11.08	10.94	11.03	10.79	11.03	10.88	11.42	11.39	11.45	11.41	11.35	11.31	11.3	11.23	11.27	11.39	11.33	11.37
"Endogenous"	"BCL2"	"NM_000657.2"	8.224	8.418	8.304	8.006	8.219	8.18	8.071	7.937	8.155	8.5	8.48	8.34	8.409	8.165	8.29	8.19	8.17	8.464	8.384	8.262	8.224
"Endogenous"	"C3"	"NM_000064.2"	0	0	0	0	0	0	0	0	0	0	0	0	0	0	0	0	0	0	0	0	0
"Endogenous"	"CAP2"	"NM_006366.2"	8.551	8.248	8.476	8.555	8.836	8.224	8.5	8.253	8.604	8.508	8.209	8.459	8.539	8.422	8.43	8.464	8.349	8.362	8.476	8.267	8.299
"Endogenous"	"CCL13"	"NM_005408.2"	0	2.585	0	0	0	3.322	2.322	2.585	0	2	2.585	2.585	1	3.907	0	0	0	1.585	1	3.907	3.322
"Endogenous"	"CCL2"	"NM_002982.3"	14.75	14.75	14.81	9.297	9.025	9.447	9.468	9.333	9.253	15.84	15.7	15.94	15.25	15.1	15.12	14.92	14.8	14.77	15.55	15.47	15.5
"Endogenous"	"CCL4"	"NM_002984.2"	0	0	0	0	0	0	0	0	0	0	0	0	0	0	0	0	0	0	0	0	0
"Endogenous"	"CCL5"	"NM_002985.2"	0	0	0	0	0	0	0	0	0	2.322	0	3.322	0	0	0	0	0	0	0	0	0
"Endogenous"	"CCL7"	"NM_006273.2"	2.585	0	2.322	0	0	0	0	0	0	5.285	5.728	5.392	3.585	3.459	0	0	3	4.524	4	2.585	4.17
"Endogenous"	"CHUK"	"NM_001278.3"	11.44	11.32	11.35	11.35	11.35	11.33	11.22	11.24	11.33	11.4	11.26	11.3	11.36	11.27	11.3	11.36	11.3	11.32	11.43	11.27	11.34
"Endogenous"	"CSF2"	"NM_000758.2"	6.833	7.022	7.033	0	0	0	0	0	0	11.07	10.95	11.36	8.607	8.238	8.468	7.033	7	6.714	9.122	8.898	8.823
"Endogenous"	"CXCL1"	"NM_001511.1"	0	3.585	2.322	0	0	0	0	0	0	10.3	9.913	10.19	6.459	6.022	5.907	2.585	0	4.322	7.5	7.033	7.055
"Endogenous"	"CXCL2"	"NM_002089.3"	0	0	0	0	0	0	0	0	0	10.5	10.34	10.36	6.7	6.34	5.672	0	0	2	7.044	7.011	6.629
"Endogenous"	"CXCL5"	"NM_002994.3"	3.807	5.087	3.322	4.755	4.755	4.644	5.044	5.129	0	5.615	4.807	5.781	3.807	5.17	4.858	4.524	4.807	5.285	4.807	5.459	5.087
"Endogenous"	"CXCL6"	"NM_002993.3"	0	2.585	0	0	0	0	0	0	0	0	0	0	0	2.807	0	0	0	3.585	0	0	0
"Endogenous"	"DUSP6"	"NM_001946.2"	12.6	12.4	12.49	12.21	11.36	12.12	11.26	12.04	11.24	13.48	13.41	13.41	13.18	13.04	13.06	12.61	12.49	12.51	13.27	13.14	13.2
"Endogenous"	"EGFP"	"NM_00000"	14.75	15.16	15.65	15.24	14.7	15.03	15.53	15.14	15.68	15.02	16.51	15.39	14.99	15.49	15.71	14.92	15.61	15.42	15.1	15.26	15.28
"Endogenous"	"EGR1"	"NM_001964.2"	8.836	9.011	9.19	9.966	5.807	10.09	6.285	10.07	6.19	10.19	10.35	10.48	9.757	9.688	9.811	9.055	9.187	9.317	9.344	9.551	9.585
"Endogenous"	"GADD45B"	"NM_015675.2"	8.033	7.883	7.966	6.615	4.907	6.392	4.644	6.508	4.392	9.017	9.011	9.26	8.762	8.539	8.771	8.109	7.972	7.966	8.849	8.895	8.745
"Endogenous"	"ICAM1"	"NM_000201.2"	11.37	11.41	11.45	0	0	0	3.7	0	0	13.7	13.81	13.78	11.85	11.78	11.82	11.51	11.54	11.47	12.59	12.59	12.49
"Endogenous"	"IKBKB"	"NM_001556.1"	9.142	9.142	9.162	8.823	8.788	8.768	8.748	8.951	8.922	9.109	9.017	9.033	9.061	9.006	8.986	9.18	9.122	9.217	9.157	8.96	9.05
"Endogenous"	"IKBKG"	"NM_003639.2"	9.338	9.428	9.531	9.382	9.32	9.276	9.222	9.445	9.39	9.373	9.422	9.426	9.349	9.335	9.386	9.347	9.437	9.52	9.317	9.26	9.379
"Endogenous"	"IL1B"	"NM_000576.2"	5.459	5.931	5.615	5.044	4.17	5.7	4.7	5.248	3.17	7.443	7.34	7.607	6.087	6.555	5.781	5.492	6.267	5.807	6.508	6.392	6.492
"Endogenous"	"IL1R1"	"NM_000877.3"	9.445	9.504	9.443	9.369	9.182	9.342	9.109	9.353	9.145	9.274	9.214	9.401	9.271	9.457	9.283	9.299	9.257	9.344	9.267	9.306	9.248
"Endogenous"	"IL6"	"NM_000600.3"	0	0	0	0	0	0	0	0	0	0	0	0	0	0	0	0	0	0	0	0	0
"Endogenous"	"IL8"	"NM_000584.2"	7.948	7.943	7.966	0	0	0	0	0	0	12.84	12.72	12.99	9.799	9.609	9.78	8.271	8.011	8.238	10.04	9.966	9.959
"Endogenous"	"IRAK1"	"NM_001569.3"	12.08	12.22	12.28	12.11	12.16	12.18	12.11	12.24	12.33	12.13	12.11	12.27	12.11	12.23	12.23	12.14	12.19	12.19	12.12	12.23	12.19
"Endogenous"	"LCP1"	"NM_002298.4"	4.248	3.907	3.17	0	0	0	0	0	0	5.755	5.524	5.322	3	0	2.585	3.322	3.459	4.248	4.087	3.322	3.7
"Endogenous"	"LIF"	"NM_002309.3"	11.63	11.56	11.71	8.611	6.209	8.721	6.781	8.512	6.267	13.97	14.03	14.18	12.57	12.36	12.53	11.8	11.78	11.73	12.65	12.62	12.65
"Endogenous"	"LTA"	"NM_000595.2"	0	0	0	0	0	0	0	0	0	0	0	0	0	0	0	0	0	0	0	0	0
"Endogenous"	"LTB"	"NM_002341.1"	3.322	4.17	4.7	0	0	0	0	0	0	6.19	5.615	6.304	4.7	5.17	4.322	3.322	4.322	4.907	5.392	5.17	5.426
"Endogenous"	"MALT1"	"NM_006785.2"	9.551	9.397	9.537	9.516	9.557	9.486	9.488	9.369	9.514	9.539	9.435	9.496	9.549	9.441	9.412	9.609	9.416	9.478	9.56	9.56	9.585
"Endogenous"	"MMP1"	"NM_002421.2"	4.644	4.858	5.322	4.392	5.044	0	5.392	5.248	4.585	4.248	4.322	4.585	5.17	4.7	0	4.7	4.585	5.129	4.907	5.209	5.459
"Endogenous"	"MMP12"	"NM_002426.3"	0	0	0	0	0	0	0	0	0	0	0	0	0	0	0	0	0	0	0	0	0
"Endogenous"	"MMP3"	"NM_002422.3"	0	0	0	0	0	0	0	0	0	0	0	0	0	0	0	0	0	0	0	0	0
"Endogenous"	"MT2A"	"NM_005953.3"	10.93	10.79	10.92	10.32	10.12	10.07	9.853	10.1	10.21	11.68	11.53	11.8	11.14	10.86	11.01	10.93	10.82	11.31	11.15	11	10.96
"Endogenous"	"MYB"	"NM_001130173.1"	7.384	7.401	7.562	6.768	6.476	6.907	7.285	7.267	6.845	7.762	7.994	7.443	7.615	7.807	7.18	7.295	7.492	7.468	7.721	7.748	7.592
"Endogenous"	"NFKB1"	"NM_003998.2"	11.25	11.34	11.42	9.014	8.989	9.119	9.022	9.039	9.058	11.73	11.88	11.79	11.27	11.3	11.27	11.24	11.47	11.44	11.49	11.52	11.46
"Endogenous"	"NFKB2"	"NM_001077493.1"	11.81	11.87	11.86	8.898	8.983	8.934	9.114	8.873	9.014	12.53	12.72	12.61	12.07	12.06	12.11	11.91	11.95	11.97	12.29	12.29	12.31
"Endogenous"	"NFKBIA"	"NM_020529.1"	13.87	13.94	13.99	11.89	12.45	11.87	12.38	11.77	12.46	16.03	16.04	16.11	15.37	15.35	15.35	13.96	14.06	13.96	15.55	15.5	15.59
"Endogenous"	"NFKBIB"	"NM_002503.3"	7.476	7.762	7.748	6.768	6.658	6.443	6.966	6.508	6.82	8.16	7.994	8.093	7.755	7.96	7.852	7.555	7.693	7.735	7.977	7.937	7.775
"Endogenous"	"NFKBIE"	"NM_004556.2"	11.39	11.48	11.49	9.025	9.106	9.066	9.116	8.997	9.074	11.97	12.03	12.05	11.64	11.75	11.64	11.48	11.53	11.47	11.87	11.88	11.91
"Endogenous"	"PIM2"	"NM_006875.2"	7.775	7.801	8	7.679	7.833	7.707	7.679	7.651	7.889	8.077	7.972	8.055	7.919	7.693	7.735	7.781	7.814	7.907	7.658	7.901	7.693
"Endogenous"	"PTGS2"	"NM_000963.1"	6.858	7.19	7.044	4.644	0	2.585	0	3	0	10.33	10.19	10.35	8.735	8.29	8.443	7.2	7.366	6.977	8.804	8.555	8.725
"Endogenous"	"REL"	"NM_002908.2"	9.49	9.315	9.358	7.82	7.845	7.82	7.658	7.807	7.794	10.55	10.32	10.3	9.731	9.78	9.768	9.335	9.484	9.451	9.967	9.858	9.889
"Endogenous"	"RELA"	"NM_021975.2"	10.14	10.27	10.39	9.844	9.89	10	9.786	9.99	10.03	10.35	10.28	10.47	10.16	10.29	10.39	10.09	10.25	10.4	10.24	10.34	10.37
"Endogenous"	"RELB"	"NM_006509.3"	11.39	11.44	11.54	7.672	7.516	8.028	7.864	7.794	7.651	11.68	11.77	11.78	11.28	11.36	11.4	11.41	11.5	11.5	11.49	11.55	11.56
"Endogenous"	"RIPK1"	"NM_003804.3"	10.53	10.43	10.41	10.45	10.31	10.36	10.2	10.32	10.37	10.52	10.36	10.46	10.49	10.42	10.53	10.55	10.49	10.48	10.57	10.43	10.46
"Endogenous"	"SNAPC1"	"NM_003082.3"	9.753	9.753	9.731	9.572	9.492	9.543	9.549	9.564	9.476	9.945	9.752	9.944	9.811	9.775	9.726	9.752	9.609	9.743	9.738	9.745	9.721
"Endogenous"	"SOD2"	"NM_000636.2"	11.14	11.25	11.22	10.99	10.92	11.08	11.07	11.07	10.97	11.77	11.93	11.86	11.28	11.3	11.29	11.19	11.24	11.28	11.31	11.43	11.43
"Endogenous"	"TGFB2"	"NM_003238.2"	0	0	1	0	0	0	0	0	0	0	0	0	0	0	0	1	0	0	0	0	0
"Endogenous"	"TIMP3"	"NM_000362.4"	2.807	4.17	4.17	3.807	2	3	0	0	0	2.322	4.392	0	3.7	3.459	0	3.585	3.459	4.322	3.585	2.807	2
"Endogenous"	"TNF"	"NM_000594.2"	6.907	7.331	7.119	2.322	0	2.807	0	0	0	11.78	11.75	11.8	9.763	9.681	9.506	7.119	7.2	6.687	10.32	10.25	10.26
"Endogenous"	"TNFAIP3"	"NM_006290.2"	7.492	7.5	7.484	0	0	0	2.585	0	0	10.81	10.69	10.8	9.568	9.409	9.403	7.615	7.615	7.592	9.839	9.823	9.776
"Endogenous"	"TNFAIP6"	"NM_007115.2"	3.322	3.7	3.7	2.807	2.585	0	1.585	0	4.087	4.7	4.858	4.644	3	3.7	2.807	2.322	1	4.248	3.907	0	2.807
"Endogenous"	"TNIP1"	"NM_006058.4"	10.79	10.82	10.76	9.699	9.711	9.726	9.646	9.763	9.704	11.16	11.05	11.18	10.83	10.78	10.84	10.85	10.82	10.8	11.06	11	10.96
"Endogenous"	"TNIP3"	"NM_024873.4"	3.807	5.644	4.907	4.7	3.585	4.392	5.209	4.954	2	5	4.7	4.7	4.459	5.285	4	4	4.858	5.129	4.585	4.907	5.044
"Endogenous"	"TRAF1"	"NM_005658.3"	9.192	9.079	9.069	5.7	5.392	5.644	5.459	5.555	5.459	11.15	11.19	11.33	9.269	9.039	9.152	9.412	9.26	9.147	9.783	9.568	9.498
"Endogenous"	"TRAF2"	"NM_021138.3"	9.752	9.836	9.904	9.209	9.403	9.132	9.214	9.137	9.539	9.631	9.602	9.807	9.775	9.725	9.778	9.804	9.86	9.838	9.74	9.793	9.881
"Endogenous"	"TRAF3"	"NM_145725.1"	11.03	10.87	11.03	9.92	9.926	9.878	9.814	9.781	9.908	10.95	10.94	11.01	10.87	10.82	10.87	11	10.96	11.02	10.89	10.83	10.85
"Endogenous"	"TRAF5"	"NM_001033910.2"	8.775	8.842	8.895	8.88	8.873	8.895	8.937	8.758	9.003	8.676	8.748	8.775	8.807	8.852	8.817	8.771	8.907	8.943	8.693	8.647	8.94
"Endogenous"	"TRAF6"	"NM_145803.1"	9.248	9.243	9.19	9.229	9.278	9.399	9.311	9.132	9.349	9.394	9.311	9.26	9.301	9.403	9.407	9.16	9.209	9.285	9.326	9.255	9.297
"Endogenous"	"VCAM1"	"NM_001078.3"	9.195	9.255	9.175	6.17	5.931	5.492	5.858	6.129	5.358	10.85	10.87	10.71	9.558	9.718	9.439	9.119	9.313	9.234	10.19	10.18	9.967
"Endogenous"	"XIAP"	"NM_001204401.1"	10.18	10.07	10.1	10.16	10.2	10.13	10.1	9.956	10.06	10.33	10.2	10.24	10.3	10.13	10.14	10.12	10.07	10.08	10.13	10.13	10.2
"Endogenous"	"dsRedXP"	"NM_0000.1"	16.04	15.9	16.07	15.69	16.48	15.47	16.2	15.77	16.85	15.96	16.18	16.63	15.92	15.8	15.95	16.22	15.83	16.02	16.13	15.83	15.96
"Housekeeping"	"CLTC"	"Housekeeping"	13.83	13.92	13.86	13.87	13.83	13.91	13.87	13.85	13.86	13.88	13.9	13.87	13.84	13.86	13.86	13.8	13.91	13.89	13.83	13.84	13.87
"Housekeeping"	"GAPDH"	"Housekeeping"	17.87	17.83	17.84	17.88	17.92	17.83	17.91	17.88	17.92	17.84	17.85	17.84	17.89	17.86	17.87	17.9	17.82	17.84	17.87	17.87	17.85
"Housekeeping"	"PGK1"	"Housekeeping"	14.43	14.38	14.43	14.38	14.37	14.39	14.35	14.41	14.35	14.4	14.38	14.41	14.4	14.41	14.41	14.43	14.39	14.4	14.43	14.42	14.41
"Negative"	"NEG_A"	"ERCC_00096.1"	0	0	0	0	0	0	0	0	0	0	0	0	0	0	0	0	0	0	0	0	0
"Negative"	"NEG_B"	"ERCC_00041.1"	0	0	0	0	0	0	0	0	0	0	0	0	0	0	0	0	0	0	0	0	0
"Negative"	"NEG_C"	"ERCC_00019.1"	0	0	0	0	0	0	0	0	0	0	0	0	0	0	0	0	0	0	0	0	0
"Negative"	"NEG_D"	"ERCC_00076.1"	0	0	0	0	0	0	0	0	0	0	0	0	0	0	0	0	0	0	0	0	0
"Negative"	"NEG_E"	"ERCC_00098.1"	0	0	0	0	0	0	0	0	0	0	0	0	0	0	0	0	0	0	0	0	0
"Negative"	"NEG_F"	"ERCC_00126.1"	0	0	0	0	0	0	0	0	0	0	0	0	0	0	0	0	0	0	0	0	0
"Negative"	"NEG_G"	"ERCC_00144.1"	0	0	0	0	0	0	0	0	0	0	0	0	0	0	0	0	0	0	0	0	0
"Negative"	"NEG_H"	"ERCC_00154.1"	0	0	0	0	0	0	0	0	0	0	0	0	0	0	0	0	0	0	0	0	0
"Positive"	"POS_A"	"ERCC_00117.1"	15.77	15.67	16.17	15.76	15.86	16.14	15.7	15.69	16.04	15.84	16.57	16.03	15.72	15.92	16.09	15.49	15.92	15.99	15.61	15.73	15.77
"Positive"	"POS_B"	"ERCC_00112.1"	14.18	14	14.47	14.14	14.24	14.49	14.11	14.07	14.37	14.23	14.93	14.34	14.11	14.29	14.43	13.91	14.25	14.28	14.01	14.07	14.12
"Positive"	"POS_C"	"ERCC_00002.1"	12.31	12.13	12.62	12.33	12.37	12.65	12.21	12.17	12.49	12.41	13.04	12.47	12.25	12.38	12.56	12.04	12.37	12.43	12.11	12.21	12.25
"Positive"	"POS_D"	"ERCC_00092.1"	10.66	10.45	10.97	10.63	10.74	10.97	10.6	10.55	10.84	10.72	11.38	10.86	10.64	10.78	10.98	10.35	10.75	10.81	10.43	10.59	10.53
"Positive"	"POS_E"	"ERCC_00035.1"	7.768	7.547	8.243	7.728	7.788	8.006	7.409	7.6	7.901	7.607	8.414	7.814	7.524	8	7.96	7.468	7.693	7.877	7.375	7.781	7.629
"Positive"	"POS_F"	"ERCC_00034.1"	5.807	6.15	6.285	5.833	6	6.585	6	6.229	6.129	5.858	7.19	6.426	5.907	6.375	6.555	5.555	5.883	6.392	5.977	6.375	5.755

## Sheet: nanostring_data(unprocessed)
Gene Name	Accession #	Class Name	20140912_PD 079_01_08.RCC	20140916_PD 081_01_12.RCC	20140925_PD 089_01_04.RCC	20140912_PD 079_01_01.RCC	20140912_PD 079_01_10.RCC	20140916_PD 081_01_05.RCC	20140917_PD 083_01_02.RCC	20140917_PD 083_01_09.RCC	20140925_PD 089_01_06.RCC	20140912_PD 079_01_04.RCC	20140916_PD 081_01_08.RCC	20140925_PD 089_01_09.RCC	20140916_PD 081_01_01.RCC	20140917_PD 083_01_05.RCC	20140917_PD 083_01_12.RCC	20140912_PD 079_01_09.RCC	20140917_PD 083_01_01.RCC	20140925_PD 089_01_05.RCC	20140912_PD 079_01_06.RCC	20140916_PD 081_01_10.RCC	20140925_PD 089_01_02.RCC	20140912_PD 079_01_05.RCC	20140916_PD 081_01_09.RCC	20140925_PD 089_01_01.RCC	20140912_PD 079_01_07.RCC	20140916_PD 081_01_11.RCC	20140925_PD 089_01_03.RCC	20140916_PD 081_01_04.RCC	20140917_PD 083_01_08.RCC	20140925_PD 089_01_12.RCC
			IL1B single pulse : 130.0	IL1B single pulse : 130.0	IL1B single pulse : 130.0	None : 0.0	None : 0.0	None : 0.0	None : 0.0	None : 0.0	None : 0.0	TNF + IL1B continuous : 130.0	TNF + IL1B continuous : 130.0	TNF + IL1B continuous : 130.0	TNF + IL1B continuous : 960.0	TNF + IL1B continuous : 960.0	TNF + IL1B continuous : 960.0	TNF + IL1B triple pulse : 130.0	TNF + IL1B triple pulse : 130.0	TNF + IL1B triple pulse : 130.0	TNF double pulse : 130.0	TNF double pulse : 130.0	TNF double pulse : 130.0	TNF single pulse : 130.0	TNF single pulse : 130.0	TNF single pulse : 130.0	TNF triple pulse : 130.0	TNF triple pulse : 130.0	TNF triple pulse : 130.0	water : 0.0	water : 0.0	water : 0.0
AMPD3	NM_001025389.1	Endogenous	328	315	236	161	120	100	132	138	119	611	474	254	758	612	622	502	249	399	308	260	274	352	276	249	369	345	353	4	3	4
ATM	NM_138292.3	Endogenous	161	165	117	183	195	122	169	162	144	164	139	99	148	102	117	164	106	129	157	154	110	196	157	153	145	153	148	1	1	2
BCL10	NM_003921.2	Endogenous	3104	2735	2125	2798	2311	1749	2110	2434	1872	3075	2047	1297	1729	1491	1565	3354	1758	2651	3294	2627	2383	3533	2530	2539	3455	2870	2940	2	3	1
BCL2	NM_000657.2	Endogenous	417	438	302	369	397	271	362	326	321	623	366	249	518	442	478	490	266	344	452	324	331	458	343	390	476	384	368	1	1	1
C3	NM_000064.2	Endogenous	24	27	16	17	23	14	34	19	17	35	32	15	568	561	594	20	16	23	20	14	21	28	20	17	31	23	25	1	2	1
CAP2	NM_006366.2	Endogenous	510	394	336	521	580	278	471	395	422	475	259	168	232	178	202	493	227	370	490	380	360	542	383	365	504	385	386	1	1	3
CCL13	NM_005408.2	Endogenous	45	46	25	43	36	40	56	53	26	60	51	26	34	48	48	58	41	48	49	55	40	49	43	34	55	64	52	11	7	8
CCL2	NM_002982.3	Endogenous	33784	32084	24489	843	654	607	872	785	636	125629	81319	50021	79270	69615	74397	70774	34037	58758	46492	34696	32764	42900	29559	28414	60780	49825	50816	3	8	1
CCL4	NM_002984.2	Endogenous	20	17	15	13	10	8	12	9	12	43	27	14	23	27	21	32	19	34	17	13	14	17	23	17	18	27	22	1	2	1
CCL5	NM_002985.2	Endogenous	32	22	14	15	34	8	29	25	25	106	83	45	434	468	500	60	34	51	33	23	24	30	25	16	44	25	23	1	2	1
CCL7	NM_006273.2	Endogenous	60	38	37	12	15	5	7	11	13	107	104	63	447	469	540	100	71	81	61	51	36	52	53	54	73	55	61	4	1	2
CHUK	NM_001278.3	Endogenous	3440	3010	2263	3357	3065	2146	2824	2821	2531	3329	2034	1353	1861	1609	1701	3323	1608	2388	3169	2490	2360	3676	2670	2630	3550	2756	2868	7	6	3
CSF2	NM_000758.2	Endogenous	192	191	144	12	16	19	20	19	11	8290	6728	3922	1679	1372	1264	2646	1303	2485	511	339	368	236	177	138	759	570	537	4	1	3
CXCL1	NM_001511.1	Endogenous	51	54	37	11	19	9	17	14	14	3830	2481	1521	44	36	38	1576	655	1131	152	104	97	63	45	51	282	191	187	2	2	5
CXCL2	NM_002089.3	Endogenous	45	32	26	17	23	5	26	14	27	6513	4163	2465	170	163	166	1799	868	1269	171	120	89	52	44	35	220	189	150	3	4	1
CXCL5	NM_002994.3	Endogenous	69	79	41	76	84	53	89	86	37	121	99	53	49	44	56	113	55	93	64	76	69	86	74	71	88	96	79	2	1	1
CXCL6	NM_002993.3	Endogenous	44	46	23	40	29	23	36	43	28	76	52	27	48	54	51	49	35	41	35	47	24	35	35	43	49	41	36	5	6	3
DUSP6	NM_001946.2	Endogenous	7620	6331	4953	6090	3080	3701	2890	4874	2386	9584	6285	3941	5283	4744	4833	13878	7031	10181	11067	8354	7901	8693	6031	5948	12534	9888	10306	3	1	1
EGFP	Danio_v1_001.1	Endogenous	33666	42617	43803	49208	30756	27502	54775	41523	50819	40079	24422	51295	25885	36358	38161	40070	59784	40042	38814	45511	49606	42818	51948	44599	44528	42967	43464	4	5	3
EGR1	NM_001964.2	Endogenous	610	641	531	1315	118	932	141	1278	116	396	314	184	103	96	85	1459	873	1372	1077	857	870	788	650	680	876	868	881	1	1	4
GADD45B	NM_015675.2	Endogenous	372	315	246	166	88	101	80	150	66	596	454	318	68	49	70	678	368	613	564	408	445	436	305	285	637	568	510	4	1	4
ICAM1	NM_000201.2	Endogenous	3283	3212	2423	18	36	13	66	31	39	49143	34656	20249	6116	5778	6078	16096	9246	13173	4449	3526	3366	4087	3143	2922	7874	6794	6318	3	3	1
IKBKB	NM_001556.1	Endogenous	742	698	521	619	563	391	549	613	515	855	496	312	562	508	498	720	369	530	683	549	509	855	622	636	776	592	621	2	1	1
IKBKG	NM_003639.2	Endogenous	843	843	664	891	790	543	743	844	695	861	603	410	549	457	487	853	477	683	824	679	659	952	764	777	861	718	769	1	3	1
IL1B	NM_000576.2	Endogenous	106	111	74	83	74	75	81	89	54	427	289	176	5330	4212	4296	264	141	224	128	133	93	117	124	88	169	140	140	3	2	2
IL1R1	NM_000877.3	Endogenous	904	886	626	883	723	567	691	795	593	693	502	327	854	757	848	800	418	672	783	736	616	924	680	692	833	740	706	4	5	1
IL6	NM_000600.3	Endogenous	5	14	12	13	9	4	9	12	12	20	13	9	5	10	6	23	11	14	15	12	6	14	3	7	17	7	5	1	1	1
IL8	NM_000584.2	Endogenous	354	326	246	33	41	20	48	21	33	18131	15187	8394	15694	13049	12457	8872	4364	7610	1108	813	852	481	312	338	1385	1141	1129	2	1	1
IRAK1	NM_001569.3	Endogenous	5356	5585	4282	5656	5315	3853	5172	5571	5024	5414	4036	2702	2654	2341	2508	5446	2869	4645	5301	4794	4477	6267	4885	4799	5681	5291	5150	4	3	2
LCP1	NM_002298.4	Endogenous	75	57	40	33	22	24	29	28	26	145	86	48	44	48	45	119	67	79	57	31	48	69	56	50	75	59	56	2	1	1
LIF	NM_002309.3	Endogenous	3926	3563	2889	540	139	380	178	464	120	27009	21722	12362	4145	3377	3188	19386	10774	17300	7288	5254	5489	4979	3699	3485	8202	6929	7048	2	2	3
LTA	NM_000595.2	Endogenous	22	26	20	21	28	14	28	20	29	67	46	31	26	38	34	38	28	34	24	19	23	32	24	13	37	23	23	1	5	3
LTB	NM_002341.1	Endogenous	65	61	55	26	23	12	32	24	18	241	170	119	74	75	89	142	69	116	78	76	61	69	65	61	106	87	88	1	1	2
MALT1	NM_006785.2	Endogenous	968	825	666	974	921	623	884	803	753	973	644	380	534	477	506	951	481	715	939	728	670	1132	753	756	1009	873	881	7	7	11
MMP1	NM_002421.2	Endogenous	83	73	67	68	91	32	99	90	69	129	80	45	978	790	700	76	50	64	90	66	40	90	69	66	91	89	90	1	1	1
MMP12	NM_002426.3	Endogenous	26	35	17	25	32	11	37	29	24	35	30	20	16	13	22	38	22	29	30	16	19	39	23	19	40	26	21	4	2	1
MMP3	NM_002422.3	Endogenous	13	17	9	16	10	11	18	16	13	21	8	5	11	11	8	21	12	14	11	14	5	11	16	10	12	12	17	2	2	1
MT2A	NM_005953.3	Endogenous	2433	2102	1687	1666	1334	920	1123	1301	1192	3979	3153	1804	2186	1783	1691	4012	1938	3364	2731	1879	1937	2747	1924	2610	2925	2285	2224	2	1	2
MYB	NM_001130173.1	Endogenous	256	237	194	181	156	131	231	222	157	365	264	136	110	100	121	315	201	204	280	262	176	271	231	211	320	283	252	3	2	2
NFKB1	NM_003998.2	Endogenous	3032	3055	2368	700	639	490	654	648	561	5571	4007	2367	2646	2491	2594	4156	2451	3332	2982	2535	2323	3401	2990	2853	3707	3248	3115	1	1	1
NFKB2	NM_001077493.1	Endogenous	4452	4409	3205	649	637	435	693	583	546	11723	8092	4862	7828	7508	7614	7178	4360	5881	5174	4275	4110	5366	4143	4117	6389	5520	5579	2	2	2
NFKBIA	NM_020529.1	Endogenous	18335	18386	13924	4881	6484	3125	6249	4038	5479	88619	59769	37910	28283	25723	27533	81006	43146	65927	50569	41238	38432	22036	17771	16245	60858	50834	53817	26	30	21
NFKBIB	NM_002503.3	Endogenous	270	292	216	180	170	104	196	150	155	437	305	191	185	165	157	399	201	296	304	287	255	314	259	248	372	316	281	7	4	3
NFKBIE	NM_004556.2	Endogenous	3341	3359	2478	705	689	474	694	631	567	6554	4302	2614	1844	1696	1753	4907	2721	4002	3859	3442	2977	4000	3120	2923	4787	4161	4251	2	2	1
PIM2	NM_006875.2	Endogenous	320	299	251	303	316	204	288	276	275	686	407	260	608	557	566	379	198	290	335	245	238	358	278	275	309	309	268	2	2	1
PTGS2	NM_000963.1	Endogenous	194	210	145	73	29	37	28	55	29	2224	1695	990	6848	5238	5549	1604	786	1256	554	350	363	257	216	159	619	459	504	2	3	3
REL	NM_002908.2	Endogenous	930	782	592	329	318	218	285	302	260	1533	988	629	289	266	278	1858	858	1218	1060	910	846	946	788	743	1321	1063	1077	1	1	1
RELA	NM_021975.2	Endogenous	1433	1484	1178	1212	1147	876	1075	1211	1059	1782	1308	848	1130	977	969	1626	836	1364	1414	1276	1275	1561	1307	1404	1588	1464	1484	1	4	4
RELB	NM_006509.3	Endogenous	3325	3280	2580	301	264	247	321	300	240	5993	4048	2673	2436	2457	2437	4013	2269	3322	3012	2643	2532	3806	3046	2972	3688	3321	3343	1	1	3
RIPK1	NM_003804.3	Endogenous	1862	1645	1195	1822	1514	1113	1411	1508	1322	1657	1100	620	953	776	841	1824	878	1351	1760	1394	1402	2118	1539	1486	1974	1559	1583	1	1	1
SNAPC1	NM_003082.3	Endogenous	1106	1046	758	1011	883	647	919	913	734	1935	1228	766	1024	912	920	1243	590	960	1117	907	823	1244	855	903	1135	986	964	1	1	1
SOD2	NM_000636.2	Endogenous	2805	2878	2074	2635	2281	1821	2540	2507	1980	11983	8809	4992	44335	39769	42470	4257	2534	3496	3015	2541	2347	3271	2556	2557	3277	3069	3059	3	2	6
TGFB2	NM_003238.2	Endogenous	30	36	34	43	40	24	41	16	40	42	28	28	21	21	19	50	33	40	34	27	22	57	32	24	35	31	32	3	6	1
TIMP3	NM_000362.4	Endogenous	61	61	48	60	58	39	49	36	42	51	36	28	43	38	36	59	51	39	62	51	40	71	56	51	68	56	46	2	3	1
TNF	NM_000594.2	Endogenous	199	227	151	48	27	38	43	43	22	6120	4163	2371	555	536	564	4288	2243	3360	1082	853	712	247	197	136	1668	1376	1386	3	2	1
TNFAIP3	NM_006290.2	Endogenous	272	250	185	37	50	27	58	40	37	2251	1591	1005	227	178	190	2222	1094	1701	951	713	666	325	248	227	1213	1039	1000	2	1	1
TNFAIP6	NM_007115.2	Endogenous	64	55	44	50	60	28	54	36	62	207	163	90	341	265	267	85	56	65	57	53	49	62	47	50	72	44	49	4	3	4
TNIP1	NM_006058.4	Endogenous	2221	2141	1512	1100	1019	730	980	1041	852	4100	2625	1531	4688	4121	4139	2823	1395	2210	2212	1776	1733	2592	1915	1850	2754	2287	2225	6	4	3
TNIP3	NM_024873.4	Endogenous	69	98	58	75	67	49	94	81	49	93	82	59	481	408	426	92	54	66	73	79	57	77	75	66	84	81	78	3	3	2
TRAF1	NM_005658.3	Endogenous	767	670	491	108	101	73	102	100	88	7700	5681	3271	1457	1374	1388	2788	1530	2437	782	561	567	994	681	608	1169	878	832	5	4	1
TRAF2	NM_021138.3	Endogenous	1105	1105	850	795	834	494	740	691	765	1314	980	626	953	844	860	1010	535	877	1090	877	851	1288	1009	962	1136	1018	1072	2	1	1
TRAF3	NM_145725.1	Endogenous	2600	2219	1821	1276	1175	807	1095	1054	975	3179	2106	1337	1507	1335	1289	2441	1297	1959	2280	1824	1766	2883	2117	2147	2457	2034	2062	1	1	1
TRAF5	NM_001033910.2	Endogenous	587	575	439	642	594	424	619	542	542	444	322	199	342	285	288	547	313	450	581	497	458	658	543	531	577	487	578	2	1	2
TRAF6	NM_145803.1	Endogenous	795	746	531	806	769	588	787	689	676	759	545	310	430	408	366	866	444	613	798	710	668	843	659	666	866	716	729	16	15	16
VCAM1	NM_001078.3	Endogenous	768	752	526	133	124	69	118	126	85	5581	3231	2069	1771	1825	2118	2288	1234	1605	945	873	682	822	704	643	1533	1318	1135	4	3	3
XIAP	NM_001204401.1	Endogenous	1467	1294	967	1503	1408	953	1324	1183	1080	1607	1014	657	897	819	896	1608	789	1168	1551	1146	1084	1593	1157	1131	1475	1272	1329	2	2	2
dsRedXP	MRHW_dRedXP.1	Endogenous	82136	71549	58688	67451	105737	37500	87670	64040	114521	63431	35619	27456	26111	18287	22118	77177	47673	94400	73774	56373	58380	105683	60481	67606	91058	63550	69755	5	7	1
CLTC	NM_004859.2	Housekeeping	17849	18156	12717	19084	16899	12676	17411	16911	14416	17825	12780	7297	11881	10811	10723	18256	9805	14033	17487	14744	13723	19705	16010	15519	18453	16092	16361	3	2	1
GAPDH	NM_002046.3	Housekeeping	291943	271104	200302	307203	286315	192131	286348	275469	239924	289160	194137	119420	159599	149101	153895	283606	151558	219120	288912	235572	220092	336412	240867	238097	303185	261769	258179	6	4	5
PGK1	NM_000291.3	Housekeeping	27017	24838	18820	27184	24508	17735	24198	24912	20251	27167	18238	11474	16926	15833	16644	26220	13706	20342	25828	21564	20041	30572	22398	21974	28072	23979	23858	1	1	1
NEG_A	ERCC_00096.1	Negative	25	24	21	34	28	26	26	30	25	39	27	21	34	33	25	26	22	14	42	23	26	25	21	17	30	33	28	20	12	14
NEG_B	ERCC_00041.1	Negative	23	20	17	14	24	15	29	18	15	22	14	17	27	23	14	17	24	15	14	14	19	24	15	20	20	22	19	14	10	9
NEG_C	ERCC_00019.1	Negative	20	9	8	4	5	7	5	16	2	4	5	6	10	4	9	8	11	9	10	8	6	6	9	8	5	4	4	2	9	4
NEG_D	ERCC_00076.1	Negative	7	13	10	12	8	16	18	11	10	13	9	13	9	13	12	15	12	11	15	19	10	7	11	13	18	16	10	11	7	10
NEG_E	ERCC_00098.1	Negative	50	36	27	28	47	28	42	41	45	44	41	26	48	25	46	51	28	35	34	32	38	53	43	28	53	37	33	26	22	22
NEG_F	ERCC_00126.1	Negative	33	28	28	24	32	22	39	38	21	43	37	22	43	36	41	36	35	27	16	37	31	32	33	25	29	38	33	16	20	16
NEG_G	ERCC_00144.1	Negative	25	8	14	25	33	12	25	19	16	24	12	12	3	11	8	29	19	23	11	14	15	26	22	14	25	14	16	1	3	2
NEG_H	ERCC_00154.1	Negative	35	23	19	29	29	12	32	17	25	23	20	8	11	9	23	30	14	35	34	19	21	28	19	11	27	27	21	1	1	1
POS_A	ERCC_00117.1	Positive	68290	60950	63091	70538	68484	59504	61766	60729	65360	66804	64550	64964	64378	53642	55874	70911	62203	62388	64116	61389	64236	63398	64490	66155	63409	59308	60994	72582	57768	71633
POS_B	ERCC_00112.1	Positive	22672	19169	19407	23043	22340	18988	20599	19756	20511	21975	20590	19907	19854	17498	17915	23250	20005	19320	21076	19819	20410	21304	20300	20208	20899	18790	19499	22512	18479	21307
POS_C	ERCC_00002.1	Positive	6248	5277	5393	6599	6163	5325	5541	5309	5608	6182	5431	5510	5354	4764	4848	6598	5421	5333	5856	5319	5619	5850	5524	5644	5669	5224	5379	6207	5099	5916
POS_D	ERCC_00092.1	Positive	2025	1672	1746	2064	2031	1689	1846	1768	1817	1955	1893	1831	1786	1525	1606	2093	1740	1774	1943	1781	1908	1860	1838	1852	1800	1732	1657	1990	1692	1983
POS_E	ERCC_00035.1	Positive	319	257	291	312	308	244	248	268	277	314	259	270	275	234	236	289	256	252	266	293	272	299	259	270	263	289	258	286	263	287
POS_F	ERCC_00034.1	Positive	121	122	99	114	127	111	125	132	113	144	136	132	108	108	131	123	131	122	119	122	129	120	106	116	133	139	101	130	116	129

## Sheet: (TIT vs TTT) vs (TTT vs T_T)
	ID	logFC	AveExpr	t	P.Value	adj.P.Val	B
31	IL8	2.60267	9.28289	14.8141	9.14082e-16	6.39858e-14	25.8569
14	CSF2	1.669	8.41989	9.12065	2.32072e-10	8.12252e-09	13.2555
64	TRAF1	1.144	9.83304	8.29801	1.95544e-09	4.56269e-08	11.0987
16	CXCL2	2.848	5.535	5.75119	2.33936e-06	4.09388e-05	3.96331
56	SOD2	0.363333	12.3924	4.48017	9.1567e-05	0.00128194	0.319683
41	MT2A	0.6	10.9151	3.01712	0.00501038	0.0584544	-3.5569
61	TNFAIP6	3.427	4.11904	2.48624	0.018397	0.16789	-4.76766
51	REL	0.340333	9.18682	2.44144	0.0204202	0.16789	-4.86293
49	PIM2	0.315667	8.21724	2.41744	0.0215859	0.16789	-4.91348
55	SNAPC1	0.181667	10.0034	2.08546	0.0451973	0.316381	-5.57588
37	MALT1	-0.179333	9.45773	-1.92246	0.0636087	0.404783	-5.87409
34	LIF	1.26667	11.5749	1.81165	0.0795616	0.43092	-6.06584
15	CXCL1	1.87167	5.05633	1.80871	0.0800281	0.43092	-6.07081
45	NFKBIA	0.323333	14.8229	1.68284	0.102271	0.511354	-6.27705
47	NFKBIE	-0.08	11.4481	-1.61894	0.115407	0.536353	-6.377
38	MMP1	-2.70833	5.59731	-1.57025	0.126324	0.536353	-6.45095
10	CCL5	1.88133	2.29509	1.55356	0.130257	0.536353	-6.47587
44	NFKB2	0.106667	12.1141	1.3861	0.175428	0.682222	-6.71296
70	XIAP	0.14	10.1454	1.30564	0.201107	0.701229	-6.81836
65	TRAF2	-0.17	9.9296	-1.27193	0.212687	0.701229	-6.86086
43	NFKB1	0.1	11.2251	1.24006	0.22409	0.701229	-6.9001
66	TRAF3	0.106667	10.8415	1.20217	0.238237	0.701229	-6.94558
50	PTGS2	1.39	7.6536	1.18338	0.245493	0.701229	-6.96766
28	IL1B	0.676333	7.20944	1.17861	0.24736	0.701229	-6.97321
27	IKBKG	0.126333	9.37991	1.1708	0.250439	0.701229	-6.98225
59	TNF	0.873333	8.71549	1.14259	0.261798	0.70484	-7.01448
48	PGK1	-0.0366667	14.4209	-1.08431	0.286435	0.720595	-7.07875
1	AMPD3	0.209333	8.1716	1.08019	0.288238	0.720595	-7.08318
60	TNFAIP3	0.601333	7.94938	0.990303	0.329555	0.792231	-7.17582
68	TRAF6	0.106667	9.22229	0.969778	0.339527	0.792231	-7.19592
4	BCL2	0.148	8.37707	0.940468	0.354117	0.795742	-7.22392
13	CLTC	0.0433333	13.8824	0.883426	0.383683	0.795742	-7.2761
62	TNIP1	-0.0666667	11.1124	-0.881667	0.38462	0.795742	-7.27766
22	EGR1	1.10533	7.76636	0.878135	0.386503	0.795742	-7.28078
21	EGFP	0.61	15.3158	0.85347	0.399827	0.799654	-7.30226
6	CAP2	0.161	8.31529	0.796273	0.43182	0.836009	-7.3498
29	IL1R1	0.086	9.43127	0.778808	0.44189	0.836009	-7.36368
46	NFKBIB	0.145333	7.65449	0.721929	0.475651	0.85493	-7.40685
2	ATM	0.210667	6.73144	0.720829	0.476318	0.85493	-7.40765
69	VCAM1	0.157	10.0157	0.690736	0.494778	0.85715	-7.42918
12	CHUK	-0.0633333	11.2993	-0.669928	0.507773	0.85715	-7.44354
7	CCL13	-1.46033	1.58158	-0.659605	0.51429	0.85715	-7.45051
3	BCL10	0.05	11.1989	0.593326	0.55719	0.907053	-7.49273
25	ICAM1	0.466667	11.5578	0.547182	0.5881	0.935614	-7.51954
58	TIMP3	-0.970333	1.85758	-0.526775	0.602031	0.936493	-7.53072
18	CXCL6	0.935667	0.855467	0.480149	0.634431	0.952936	-7.55469
54	RIPK1	-0.0466667	10.3229	-0.454629	0.652487	0.952936	-7.56689
19	dsRedXP	0.2	15.8153	0.453287	0.653442	0.952936	-7.56751
20	DUSP6	0.12	12.6331	0.432622	0.66823	0.954615	-7.57687
11	CCL7	0.646333	3.67607	0.391709	0.697905	0.977066	-7.59414
42	MYB	-0.107	7.34313	-0.362194	0.71962	0.987714	-7.60554
67	TRAF5	0.0383333	8.73136	0.338055	0.737559	0.992075	-7.61421
26	IKBKB	-0.0406667	9.17311	-0.319911	0.751143	0.992075	-7.62033
24	GAPDH	-0.01	17.8256	-0.275705	0.784571	1	-7.63385
63	TNIP3	-0.309333	5.344	-0.26968	0.789161	1	-7.63554
8	CCL2	-0.03	14.9445	-0.25206	0.802628	1	-7.64026
36	LTB	0.108333	5.24744	0.20518	0.838749	1	-7.65127
53	RELB	0.0233333	11.1377	0.182391	0.856442	1	-7.65581
17	CXCL5	-0.222667	4.45891	-0.157736	0.875669	1	-7.66013
23	GADD45B	0.127333	7.17749	0.147814	0.88343	1	-7.66169
52	RELA	0.0133333	10.2844	0.101027	0.920168	1	-7.66768
33	LCP1	-0.0106667	2.74929	-0.00927902	0.992655	1	-7.67288
5	C3	0	1.7468	0	1	1	-7.67293
9	CCL4	0	0	0	1	1	-7.67293
30	IL6	0	0	0	1	1	-7.67293
32	IRAK1	0	12.1151	0	1	1	-7.67293
35	LTA	0	0.9176	0	1	1	-7.67293
39	MMP12	0	0	0	1	1	-7.67293
40	MMP3	0	0	0	1	1	-7.67293
57	TGFB2	0	0.0444444	0	1	1	-7.67293

## Sheet: TIT vs TTT
	ID	logFC	AveExpr	t	P.Value	adj.P.Val	B
16	CXCL2	3.50533	5.535	12.2605	1.51807e-13	2.65662e-12	20.1585
15	CXCL1	2.93833	5.05633	4.91815	2.60028e-05	0.000165472	0.939155
31	IL8	2.86167	9.28289	28.2122	5.79092e-24	4.05364e-22	44.6416
61	TNFAIP6	2.496	4.11904	3.13642	0.00368677	0.0135828	-3.90275
14	CSF2	2.179	8.41989	20.6247	6.93617e-20	2.42766e-18	35.0798
10	CCL5	1.88133	2.29509	2.69084	0.0112952	0.0304101	-4.95661
33	LCP1	1.83067	2.74929	2.75831	0.00957956	0.0279404	-4.80317
64	TRAF1	1.607	9.83304	20.1894	1.29901e-19	3.03102e-18	34.4392
59	TNF	1.5	8.71549	3.39909	0.00184734	0.00718412	-3.2417
34	LIF	1.42	11.5749	3.51772	0.00134366	0.0055327	-2.93499
28	IL1B	0.999333	7.20944	3.01634	0.00502036	0.0175713	-4.19575
60	TNFAIP3	0.954	7.94938	2.72121	0.0104903	0.029373	-4.88784
69	VCAM1	0.697667	10.0157	5.31644	8.22e-06	5.754e-05	2.08708
41	MT2A	0.633333	10.9151	5.51612	4.61316e-06	3.58801e-05	2.66479
45	NFKBIA	0.513333	14.8229	4.62756	6.00327e-05	0.000323253	0.108923
51	REL	0.485333	9.18682	6.03035	1.04725e-06	9.16347e-06	4.15254
56	SOD2	0.463333	12.3924	9.89563	3.37881e-11	4.73034e-10	14.6404
1	AMPD3	0.428	8.1716	3.82532	0.00057952	0.00270443	-2.1194
44	NFKB2	0.323333	12.1141	7.2774	3.09465e-08	3.61043e-07	7.70716
8	CCL2	0.32	14.9445	4.65687	5.51864e-05	0.000321921	0.192284
43	NFKB1	0.31	11.2251	6.65832	1.74805e-07	1.74805e-06	5.95643
49	PIM2	0.284	8.21724	3.76709	0.000680568	0.00297749	-2.27583
53	RELB	0.21	11.1377	2.8432	0.00776643	0.0247114	-4.60685
55	SNAPC1	0.145667	10.0034	2.89633	0.00680116	0.0226705	-4.48219
47	NFKBIE	0.13	11.4481	4.55664	7.35715e-05	0.000367857	-0.0923253
62	TNIP1	0.123333	11.1124	2.82512	0.00812329	0.0247231	-4.64896
25	ICAM1	1.20667	11.5578	2.4506	0.0199906	0.0518274	-5.48295
50	PTGS2	1.59533	7.6536	2.35245	0.0250534	0.0626334	-5.68843
36	LTB	0.707	5.24744	2.31928	0.0270115	0.0652002	-5.75654
66	TRAF3	0.11	10.8415	2.14728	0.0395541	0.0922929	-6.09848
11	CCL7	1.88333	3.67607	1.97694	0.0568356	0.128338	-6.41758
70	XIAP	0.103333	10.1454	1.66916	0.104972	0.229627	-6.94068
4	BCL2	0.15	8.37707	1.65095	0.108661	0.230494	-6.96935
65	TRAF2	-0.124667	9.9296	-1.61557	0.116138	0.23898	-7.02429
46	NFKBIB	0.186	7.65449	1.60031	0.11949	0.23898	-7.04767
37	MALT1	-0.0783333	9.45773	-1.45447	0.155686	0.302723	-7.26151
20	DUSP6	0.23	12.6331	1.4362	0.160779	0.304177	-7.28704
27	IKBKG	0.0883333	9.37991	1.41792	0.166009	0.305807	-7.31231
13	CLTC	0.0366667	13.8824	1.29473	0.2048	0.36759	-7.47507
48	PGK1	-0.0233333	14.4209	-1.19515	0.240929	0.421446	-7.59691
22	EGR1	0.846667	7.76636	1.16504	0.252728	0.421446	-7.63199
3	BCL10	0.0566667	11.1989	1.16469	0.252867	0.421446	-7.63239
19	dsRedXP	0.283333	15.8153	1.11225	0.274428	0.446743	-7.69152
21	EGFP	0.426667	15.3158	1.03397	0.309005	0.491599	-7.77508
24	GAPDH	-0.02	17.8256	-0.95507	0.346797	0.539462	-7.85352
2	ATM	0.143	6.73144	0.847487	0.403102	0.613416	-7.95098
38	MMP1	-0.806667	5.59731	-0.81007	0.423963	0.631434	-7.98227
54	RIPK1	-0.04	10.3229	-0.674948	0.504621	0.735906	-8.08393
52	RELA	0.05	10.2844	0.656187	0.516457	0.737796	-8.09662
23	GADD45B	0.266333	7.17749	0.535499	0.596056	0.827105	-8.16994
58	TIMP3	-0.559333	1.85758	-0.52594	0.602605	0.827105	-8.17512
12	CHUK	-0.0266667	11.2993	-0.488568	0.628523	0.846089	-8.19451
68	TRAF6	0.029	9.22229	0.45667	0.651034	0.859857	-8.20994
67	TRAF5	-0.027	8.73136	-0.412416	0.682821	0.885139	-8.22965
6	CAP2	0.0446667	8.31529	0.382631	0.704557	0.896709	-8.2418
29	IL1R1	0.0226667	9.43127	0.355533	0.724554	0.897001	-8.25207
17	CXCL5	0.283333	4.45891	0.347643	0.730415	0.897001	-8.25492
7	CCL13	-0.353	1.58158	-0.276164	0.784222	0.936278	-8.27783
42	MYB	0.046	7.34313	0.269697	0.789148	0.936278	-8.27965
32	IRAK1	-0.01	12.1151	-0.161267	0.87291	1	-8.3037
63	TNIP3	-0.0453333	5.344	-0.0684543	0.945856	1	-8.31469
26	IKBKB	-0.00266667	9.17311	-0.0363346	0.971244	1	-8.31642
5	C3	0	1.7468	0	1	1	-8.3171
9	CCL4	0	0	0	1	1	-8.3171
18	CXCL6	0	0.855467	0	1	1	-8.3171
30	IL6	0	0	0	1	1	-8.3171
35	LTA	0	0.9176	0	1	1	-8.3171
39	MMP12	0	0	0	1	1	-8.3171
40	MMP3	0	0	0	1	1	-8.3171
57	TGFB2	0	0.0444444	0	1	1	-8.3171

## Sheet: TTT vs T_T
	ID	logFC	AveExpr	t	P.Value	adj.P.Val	B
47	NFKBIE	0.21	11.4481	7.36072	2.45876e-08	1.72113e-06	9.06164
64	TRAF1	0.463	9.83304	5.81687	1.93569e-06	6.77492e-05	4.7399
8	CCL2	0.35	14.9445	5.09345	1.56691e-05	0.000365612	2.68019
44	NFKB2	0.216667	12.1141	4.87661	2.93143e-05	0.000473164	2.06569
14	CSF2	0.51	8.41989	4.82726	3.37974e-05	0.000473164	1.92629
43	NFKB1	0.21	11.2251	4.51048	8.39658e-05	0.000979601	1.03683
62	TNIP1	0.19	11.1124	4.35221	0.000131893	0.00131893	0.59693
69	VCAM1	0.540667	10.0157	4.12005	0.00025449	0.00222679	-0.0412461
33	LCP1	1.84133	2.74929	2.77438	0.00920845	0.0716213	-3.45444
31	IL8	0.259	9.28289	2.55339	0.0157067	0.106313	-3.945
53	RELB	0.186667	11.1377	2.52729	0.0167063	0.106313	-4.00122
16	CXCL2	0.657333	5.535	2.29913	0.0282673	0.164893	-4.47579
56	SOD2	0.1	12.3924	2.13575	0.0405569	0.218383	-4.79595
36	LTB	0.598667	5.24744	1.9639	0.0583978	0.277957	-5.11351
1	AMPD3	0.218667	8.1716	1.95437	0.0595622	0.277957	-5.13052
38	MMP1	1.90167	5.59731	1.90969	0.0652941	0.285662	-5.20939
37	MALT1	0.101	9.45773	1.87533	0.0700204	0.288319	-5.26906
51	REL	0.145	9.18682	1.80165	0.0811562	0.308773	-5.3941
15	CXCL1	1.06667	5.05633	1.78537	0.0838099	0.308773	-5.42117
45	NFKBIA	0.19	14.8229	1.7128	0.0965547	0.337941	-5.53944
25	ICAM1	0.74	11.5578	1.50286	0.142812	0.476041	-5.85824
59	TNF	0.626667	8.71549	1.42007	0.165387	0.526232	-5.97408
11	CCL7	1.237	3.67607	1.29849	0.203524	0.619422	-6.13367
68	TRAF6	-0.0776667	9.22229	-1.22303	0.230366	0.671901	-6.22626
61	TNFAIP6	-0.931	4.11904	-1.16987	0.250806	0.702257	-6.28846
60	TNFAIP3	0.352667	7.94938	1.00595	0.322085	0.78635	-6.46418
67	TRAF5	-0.0653333	8.73136	-0.997945	0.325893	0.78635	-6.47213
6	CAP2	-0.116333	8.31529	-0.996554	0.326557	0.78635	-6.47351
29	IL1R1	-0.0633333	9.43127	-0.993402	0.328066	0.78635	-6.47662
28	IL1B	0.323	7.20944	0.974926	0.337007	0.78635	-6.49466
42	MYB	0.153	7.34313	0.897035	0.376489	0.850137	-6.56719
7	CCL13	1.10733	1.58158	0.866305	0.392858	0.859377	-6.59423
18	CXCL6	-0.935667	0.855467	-0.831642	0.411856	0.873634	-6.62365
55	SNAPC1	-0.036	10.0034	-0.715797	0.479377	0.957908	-6.7136
20	DUSP6	0.11	12.6331	0.686879	0.497173	0.957908	-6.73402
48	PGK1	0.0133333	14.4209	0.682941	0.499625	0.957908	-6.73674
12	CHUK	0.0366667	11.2993	0.671782	0.506608	0.957908	-6.74436
17	CXCL5	0.506	4.45891	0.620849	0.539155	0.957908	-6.77758
27	IKBKG	-0.038	9.37991	-0.609971	0.546246	0.957908	-6.78435
70	XIAP	-0.0366667	10.1454	-0.592283	0.557879	0.957908	-6.7951
65	TRAF2	0.0453333	9.9296	0.587478	0.56106	0.957908	-6.79797
26	IKBKB	0.038	9.17311	0.517768	0.608229	0.977125	-6.83699
52	RELA	0.0366667	10.2844	0.481204	0.63369	0.977125	-6.85552
24	GAPDH	-0.01	17.8256	-0.477535	0.63627	0.977125	-6.85731
21	EGFP	-0.183333	15.3158	-0.444284	0.659868	0.977125	-6.87287
49	PIM2	-0.0316667	8.21724	-0.42004	0.677301	0.977125	-6.88353
2	ATM	-0.0676667	6.73144	-0.401025	0.691102	0.977125	-6.89147
63	TNIP3	0.264	5.344	0.398645	0.692838	0.977125	-6.89244
58	TIMP3	0.411	1.85758	0.386462	0.701746	0.977125	-6.8973
34	LIF	0.153333	11.5749	0.379847	0.706602	0.977125	-6.89988
22	EGR1	-0.258667	7.76636	-0.355934	0.724257	0.977125	-6.90884
46	NFKBIB	0.0406667	7.65449	0.349888	0.728746	0.977125	-6.91102
19	dsRedXP	0.0833333	15.8153	0.327132	0.745727	0.977125	-6.91887
50	PTGS2	0.205333	7.6536	0.302781	0.764043	0.977125	-6.92669
41	MT2A	0.0333333	10.9151	0.290322	0.773468	0.977125	-6.93046
23	GADD45B	0.139	7.17749	0.279478	0.7817	0.977125	-6.93361
13	CLTC	-0.00666667	13.8824	-0.235406	0.815414	1	-6.94519
32	IRAK1	-0.01	12.1151	-0.161267	0.87291	1	-6.96021
3	BCL10	0.00666667	11.1989	0.137023	0.891883	1	-6.9639
54	RIPK1	0.00666667	10.3229	0.112491	0.911146	1	-6.96703
66	TRAF3	0.00333333	10.8415	0.0650692	0.948529	1	-6.97134
4	BCL2	0.002	8.37707	0.0220127	0.982576	1	-6.97325
5	C3	0	1.7468	0	1	1	-6.9735
9	CCL4	0	0	0	1	1	-6.9735
10	CCL5	0	2.29509	0	1	1	-6.9735
30	IL6	0	0	0	1	1	-6.9735
35	LTA	0	0.9176	0	1	1	-6.9735
39	MMP12	0	0	0	1	1	-6.9735
40	MMP3	0	0	0	1	1	-6.9735
57	TGFB2	0	0.0444444	0	1	1	-6.9735

## Sheet: I_ _ vs T _ _
	ID	logFC	AveExpr	t	P.Value	adj.P.Val	B
29	IL1R1	0.164	9.43127	2.57239	0.0150143	0.650575	-2.99488
16	CXCL2	-0.666667	5.535	-2.33178	0.026258	0.650575	-3.44946
31	IL8	-0.221	9.28289	-2.17876	0.0369286	0.650575	-3.72285
44	NFKB2	-0.0966667	12.1141	-2.17572	0.0371757	0.650575	-3.72817
64	TRAF1	-0.159667	9.83304	-2.00596	0.0534916	0.748883	-4.01555
47	NFKBIE	-0.04	11.4481	-1.40204	0.170657	1	-4.88595
61	TNFAIP6	1.05067	4.11904	1.32025	0.196244	1	-4.98363
41	MT2A	-0.14	10.9151	-1.21935	0.231741	1	-5.09692
43	NFKB1	-0.0466667	11.2251	-1.00233	0.323805	1	-5.31275
17	CXCL5	-0.8	4.45891	-0.98158	0.333769	1	-5.33134
2	ATM	-0.158	6.73144	-0.936384	0.356182	1	-5.37056
11	CCL7	-0.872333	3.67607	-0.915693	0.366769	1	-5.38794
1	AMPD3	0.100333	8.1716	0.896745	0.376641	1	-5.40354
55	SNAPC1	0.0443333	10.0034	0.88149	0.384713	1	-5.41587
8	CCL2	-0.06	14.9445	-0.873163	0.389166	1	-5.42251
54	RIPK1	-0.05	10.3229	-0.843685	0.405192	1	-5.44556
12	CHUK	0.0433333	11.2993	0.793924	0.433166	1	-5.48275
62	TNIP1	-0.0333333	11.1124	-0.763546	0.450806	1	-5.50439
56	SOD2	-0.0333333	12.3924	-0.711916	0.481744	1	-5.5393
28	IL1B	-0.187	7.20944	-0.564431	0.576449	1	-5.62597
15	CXCL1	-0.333333	5.05633	-0.557929	0.580827	1	-5.62934
67	TRAF5	-0.0363333	8.73136	-0.55498	0.582819	1	-5.63086
3	BCL10	-0.0266667	11.1989	-0.548091	0.587484	1	-5.63437
45	NFKBIA	-0.06	14.8229	-0.540883	0.592384	1	-5.638
4	BCL2	0.0406667	8.37707	0.447591	0.657504	1	-5.6807
14	CSF2	0.047	8.41989	0.444865	0.659452	1	-5.68183
51	REL	-0.0356667	9.18682	-0.443165	0.660668	1	-5.68253
70	XIAP	0.0266667	10.1454	0.430751	0.669576	1	-5.68756
36	LTB	-0.119667	5.24744	-0.39256	0.697282	1	-5.70216
48	PGK1	0.00666667	14.4209	0.341471	0.735011	1	-5.71959
34	LIF	-0.136667	11.5749	-0.33856	0.737182	1	-5.72052
26	IKBKB	-0.0243333	9.17311	-0.331553	0.742417	1	-5.7227
60	TNFAIP3	-0.115333	7.94938	-0.328979	0.744344	1	-5.72349
49	PIM2	0.0246667	8.21724	0.327189	0.745684	1	-5.72404
66	TRAF3	-0.0166667	10.8415	-0.325346	0.747065	1	-5.7246
32	IRAK1	0.02	12.1151	0.322535	0.749174	1	-5.72544
24	GAPDH	-0.00666667	17.8256	-0.318357	0.752311	1	-5.72669
21	EGFP	-0.13	15.3158	-0.315037	0.754806	1	-5.72767
18	CXCL6	-0.333333	0.855467	-0.296274	0.768961	1	-5.73301
6	CAP2	0.0333333	8.31529	0.285545	0.777091	1	-5.73591
59	TNF	0.117	8.71549	0.265129	0.792633	1	-5.74115
52	RELA	0.02	10.2844	0.262475	0.79466	1	-5.7418
7	CCL13	0.333333	1.58158	0.260778	0.795957	1	-5.74222
20	DUSP6	-0.04	12.6331	-0.249774	0.80438	1	-5.74484
22	EGR1	-0.174	7.76636	-0.23943	0.81232	1	-5.74719
50	PTGS2	-0.150333	7.6536	-0.221679	0.825991	1	-5.75101
25	ICAM1	-0.0966667	11.5578	-0.196319	0.845618	1	-5.75595
63	TNIP3	0.123667	5.344	0.186739	0.85306	1	-5.75766
53	RELB	-0.0133333	11.1377	-0.180521	0.857898	1	-5.75873
42	MYB	0.0306667	7.34313	0.179798	0.85846	1	-5.75885
33	LCP1	0.0986667	2.74929	0.148664	0.882764	1	-5.76362
68	TRAF6	0.009	9.22229	0.141725	0.888198	1	-5.76456
38	MMP1	0.136667	5.59731	0.137243	0.89171	1	-5.76515
13	CLTC	0.00333333	13.8824	0.117703	0.907049	1	-5.76747
37	MALT1	-0.006	9.45773	-0.111406	0.912	1	-5.76814
23	GADD45B	-0.055	7.17749	-0.110585	0.912645	1	-5.76823
69	VCAM1	-0.0136667	10.0157	-0.104144	0.917714	1	-5.76888
19	dsRedXP	-0.02	15.8153	-0.0785116	0.937917	1	-5.77106
58	TIMP3	-0.073	1.85758	-0.0686417	0.945708	1	-5.77174
65	TRAF2	-0.00333333	9.9296	-0.0431969	0.965817	1	-5.77307
27	IKBKG	-0.00233333	9.37991	-0.0374544	0.970359	1	-5.77328
46	NFKBIB	0.001	7.65449	0.0086038	0.993189	1	-5.7739
5	C3	0	1.7468	0	1	1	-5.77394
9	CCL4	0	0	0	1	1	-5.77394
10	CCL5	0	2.29509	0	1	1	-5.77394
30	IL6	0	0	0	1	1	-5.77394
35	LTA	0	0.9176	0	1	1	-5.77394
39	MMP12	0	0	0	1	1	-5.77394
40	MMP3	0	0	0	1	1	-5.77394
57	TGFB2	0	0.0444444	0	1	1	-5.77394

## Sheet: T_ _ vs _ _ _
	"ID"	"logFC"	"AveExpr"	"t"	"P.Value"	"adj.P.Val"	"B"
"47"	"NFKBIE"	2.42933	11.4481	98.3235	7.56145963665295e-41	5.29302174565707e-39	83.4887
"31"	"IL8"	8.17333	9.28289	93.0436	4.29531435283806e-40	1.06582363275435e-38	81.722
"8"	"CCL2"	5.52617	14.9445	92.8619	4.56781556894723e-40	1.06582363275435e-38	81.6594
"44"	"NFKB2"	2.974	12.1141	77.2922	1.46428842058963e-37	2.56250473603185e-36	75.7736
"14"	"CSF2"	6.91567	8.41989	75.5847	2.95385470436489e-37	4.13539658611085e-36	75.0563
"43"	"NFKB1"	2.34317	11.2251	58.1133	1.12155974681637e-33	1.13472742003879e-32	66.6138
"53"	"RELB"	3.71583	11.1377	58.0916	1.13472742003879e-33	1.13472742003879e-32	66.6018
"64"	"TRAF1"	3.73817	9.83304	54.2296	9.75468748688356e-33	8.53535155102311e-32	64.3939
"69"	"VCAM1"	3.399	10.0157	29.9084	9.77505658977675e-25	7.60282179204858e-24	45.4509
"62"	"TNIP1"	1.11517	11.1124	29.4962	1.49307520119641e-24	1.04515264083749e-23	45.015
"25"	"ICAM1"	10.89	11.5578	25.5378	1.1825352015241e-22	7.52522400969883e-22	40.5157
"66"	"TRAF3"	1.12217	10.8415	25.2943	1.57845221549485e-22	9.20763792371993e-22	40.2185
"60"	"TNFAIP3"	7.1765	7.94938	23.6372	1.20835038846481e-21	6.50650209173357e-21	38.124
"51"	"REL"	1.63267	9.18682	23.4245	1.58368022732076e-21	7.9184011366038e-21	37.8456
"45"	"NFKBIA"	1.85667	14.8229	19.3266	4.66712812122518e-19	2.17799312323842e-18	31.9962
"59"	"TNF"	6.14717	8.71549	16.0848	9.13444560363277e-17	3.99631995158934e-16	26.5717
"36"	"LTB"	4.18367	5.24744	15.8475	1.38913336445794e-16	5.71996091247388e-16	26.141
"1"	"AMPD3"	1.51783	8.1716	15.6645	1.92548143475776e-16	7.4879833573913e-16	25.8056
"34"	"LIF"	4.25317	11.5749	12.1662	1.85872111977218e-13	6.84791991495015e-13	18.7527
"46"	"NFKBIB"	0.967167	7.65449	9.60861	6.83450834754059e-11	2.39207792163921e-10	12.7079
"50"	"PTGS2"	5.47617	7.6536	9.32427	1.38811581492186e-10	4.6270527164062e-10	11.9845
"41"	"MT2A"	0.907833	10.9151	9.13013	2.26561865419411e-10	7.20878662698126e-10	11.4846
"65"	"TRAF2"	0.561667	9.9296	8.4047	1.47589756990112e-09	4.49186216926427e-09	9.5745
"3"	"BCL10"	0.308333	11.1989	7.31768	2.7686830592282e-08	8.07532558941557e-08	6.5948
"33"	"LCP1"	3.67633	2.74929	6.39615	3.67804391525983e-07	1.02985229627275e-06	3.97744
"20"	"DUSP6"	0.831667	12.6331	5.99662	1.15383977721144e-06	3.10649170787697e-06	2.82517
"23"	"GADD45B"	2.43933	7.17749	5.66336	3.01439854372307e-06	7.81510733557834e-06	1.86006
"56"	"SOD2"	0.22	12.3924	5.42553	5.99507420362532e-06	1.49876855090633e-05	1.17086
"26"	"IKBKB"	0.339667	9.17311	5.34409	7.58793949200835e-06	1.83157160151926e-05	0.93505
"52"	"RELA"	0.323333	10.2844	4.89979	2.7417624116975e-05	6.39744562729416e-05	-0.346752
"15"	"CXCL1"	2.30233	5.05633	4.44977	9.98732048073342e-05	0.00022552	-1.62873
"28"	"IL1B"	1.18333	7.20944	4.12426	0.000251494	0.000550142	-2.53844
"55"	"SNAPC1"	0.168667	10.0034	3.87245	0.000508572	0.00107879	-3.22784
"54"	"RIPK1"	0.171667	10.3229	3.34477	0.00213465	0.00429947	-4.61732
"42"	"MYB"	0.493667	7.34313	3.34211	0.00214974	0.00429947	-4.62408
"11"	"CCL7"	2.508	3.67607	3.03993	0.00472659	0.0091906	-5.37597
"16"	"CXCL2"	0.666667	5.535	2.6925	0.0112496	0.021283	-6.19072
"58"	"TIMP3"	2.32083	1.85758	2.51987	0.0170008	0.0313173	-6.57263
"57"	"TGFB2"	0.333333	0.0444444	2.29328	0.0286417	0.0507638	-7.04786
"4"	"BCL2"	0.18	8.37707	2.28763	0.0290079	0.0507638	-7.05932
"24"	"GAPDH"	-0.0366667	17.8256	-2.02184	0.051736	0.0883298	-7.57418
"48"	"PGK1"	0.0316667	14.4209	1.87291	0.0703651	0.117275	-7.84126
"22"	"EGR1"	1.11833	7.76636	1.77693	0.0852159	0.137401	-8.0047
"27"	"IKBKG"	0.0955	9.37991	1.7701	0.0863663	0.137401	-8.01605
"49"	"PIM2"	0.0943333	8.21724	1.44485	0.158352	0.246325	-8.51427
"18"	"CXCL6"	1.195	0.855467	1.22646	0.229094	0.348621	-8.79901
"68"	"TRAF6"	-0.065	9.22229	-1.18192	0.246063	0.366477	-8.85191
"17"	"CXCL5"	0.8175	4.45891	1.15822	0.255458	0.372543	-8.87932
"6"	"CAP2"	-0.103667	8.31529	-1.02543	0.312953	0.447076	-9.02343
"61"	"TNFAIP6"	0.679333	4.11904	0.985694	0.331777	0.464487	-9.06337
"63"	"TNIP3"	0.522333	5.344	0.910751	0.369327	0.500784	-9.13465
"29"	"IL1R1"	0.05	9.43127	0.905591	0.372011	0.500784	-9.13936
"38"	"MMP1"	0.6945	5.59731	0.805323	0.426656	0.563508	-9.22583
"7"	"CCL13"	-0.843167	1.58158	-0.761684	0.4519	0.585797	-9.26043
"12"	"CHUK"	0.0233333	11.2993	0.493631	0.624983	0.795432	-9.43177
"67"	"TRAF5"	-0.0173333	8.73136	-0.30572	0.761825	0.935552	-9.50883
"32"	"IRAK1"	-0.015	12.1151	-0.279323	0.781818	0.935552	-9.51678
"37"	"MALT1"	0.0126667	9.45773	0.271574	0.787717	0.935552	-9.51897
"21"	"EGFP"	0.0966667	15.3158	0.270499	0.788537	0.935552	-9.51927
"19"	"dsRedXP"	-0.0533333	15.8153	-0.241753	0.810535	0.945624	-9.52685
"70"	"XIAP"	-0.011	10.1454	-0.205173	0.838754	0.962505	-9.53527
"2"	"ATM"	0.0268333	6.73144	0.183629	0.855479	0.965863	-9.53959
"13"	"CLTC"	0.00166667	13.8824	0.0679559	0.946249	1	-9.55459
"5"	"C3"	0	1.7468	0	1	1	-9.55697
"9"	"CCL4"	0	0	0	1	1	-9.55697
"10"	"CCL5"	0	2.29509	0	1	1	-9.55697
"30"	"IL6"	0	0	0	1	1	-9.55697
"35"	"LTA"	0	0.9176	0	1	1	-9.55697
"39"	"MMP12"	0	0	0	1	1	-9.55697
"40"	"MMP3"	0	0	0	1	1	-9.55697

## Sheet: correlation with microscopy
gene	correlation (Pearson) 0-50min	correlation (Pearson) 50-100 min						sample	mean integrated nuclear p65-mCherry intensity between 50-100 min	sd	from Fig. E34
AMPD3	0.350897	0.99438						TNF single pulse : 130.0	5.7	3.9
ATM	-0.995309	-0.325563						TNF double pulse : 130.0	9.9	5.8
BCL10	0.706731	0.895558						TNF triple pulse	13.4	8.5
BCL2	0.119325	0.96039						TNF + IL1B triple pulse : 130.0	27.7	18.1
C3	NA	NA
CAP2	-0.147972	-0.155109						sample	mean integrated nuclear p65-mCherry intensity between 0-50 min	sd
CCL13	0.988721	0.294077						TNF single pulse : 130.0	28.3	5.7
CCL2	0.588822	0.963338						TNF double pulse : 130.0	30.1	9.9
CCL4	NA	NA						TNF triple pulse	30.9	13.4
CCL5	0.061199	0.944119						TNF + IL1B triple pulse : 130.0	29.9	27.7
CCL7	0.0987382	0.955457
CHUK	0.348969	-0.0516352
CLTC	-0.475381	0.629526
CSF2	0.217004	0.984133
CXCL1	0.163836	0.973826
CXCL2	0.136594	0.96621
CXCL5	0.245781	0.914198
CXCL6	-0.846362	-0.780599
dsRedXP	-0.12145	0.852735
DUSP6	0.744129	0.891419
EGFP	-0.0651717	0.842785
EGR1	0.303332	0.943858
GADD45B	0.73804	0.896826
GAPDH	0.367664	-0.627017
ICAM1	0.28741	0.992064
IKBKB	-0.846034	-0.455848
IKBKG	-0.916337	0.0189209
IL1B	0.273741	0.993392
IL1R1	-0.193532	-0.224814
IL6	NA	NA
IL8	0.153009	0.969619
IRAK1	0.452597	-0.414497
LCP1	0.0137697	0.918866
LIF	0.262649	0.989225
LTA	NA	NA
LTB	0.432944	0.993585
MALT1	0.43431	-0.0602469
MMP1	0.265486	-0.341835
MMP12	NA	NA
MMP3	NA	NA
MT2A	0.0571229	0.944099
MYB	0.750797	0.885001
NFKB1	0.162403	0.940379
NFKB2	0.458177	0.990195
NFKBIA	0.679947	0.927685
NFKBIB	0.600248	0.960296
NFKBIE	0.681473	0.922187
PGK1	0.435291	-0.529795
PIM2	-0.182232	0.836113
PTGS2	0.29662	0.992399
REL	0.460717	0.995486
RELA	0.559044	0.975741
RELB	0.113761	0.895355
RIPK1	-0.438929	-0.950886
SNAPC1	0.275568	0.944644
SOD2	0.233841	0.987664
TGFB2	-0.917985	-0.591601
TIMP3	-0.970083	-0.472956
TNF	0.368227	0.999561
TNFAIP3	0.514245	0.986684
TNFAIP6	0.0302748	0.927672
TNIP1	0.450163	0.934913
TNIP3	0.50047	0.487227
TRAF1	0.12153	0.963278
TRAF2	-0.327558	-0.897006
TRAF3	-0.820334	0.158751
TRAF5	-0.736015	-0.892492
TRAF6	0.649449	0.369317
VCAM1	0.421596	0.99281
XIAP	0.497162	0.891288

## Sheet: statistical analyses
Figure	Statistical test (comparison)	p-value for the normality test (D'Agostino & Pearsons test)	Equality of variances (F-test)	test p value		p value representation
						*	<0.05
2J	unpaired t test with equal SD (60 vs cont)	(cont, 60 p = 0.17,0.38 respectively)	Y (p = 0.85)	0.0002	***	**	<0.01
	unpaired t test with equal SD (60 vs 100)	(60, 100 p = 0.38,0.9 respectively)	Y (p = 0.76)	0.004	**	***	<0.001
3C	Mann Whitney test (TT vs TI)	(TT TI p = 0.38 0.013 respectively)	Y(p = 0.89)	< 0.0001	****	****	<0.0001
5E	Fisher exact (intrinsic model vs. data)			< 0.000001	****
	Fisher exact (extrinsic model vs. data)			0.3
E33	Mann Whitney test (NF-kB system vs. cytokine response)	N (small sample size)	N (p<0.0001)	0.0017
E34	Kruskal-Wallis (0 - 50 mins)	(T__,T_T,TTT,TIT p = 0.4 0.1 0.8 0.004 respectively)		0.74
	Kruskal-Wallis (50 - 100 mins)	(T__,T_T,TTT,TIT p = 0.03 0.4 0.06 0.03 respectively)		< 0.0001	****
	Kruskal-Wallis (100 - 150 mins)	(T__,T_T,TTT,TIT p = 0.019 0.58 0.15,< 0.0001 respectively)		< 0.01	**
	Mann Whitney (50 - 100, TTT vs TIT)		N (p=0.0015)	0.0005	***
	Mann Whitney (50 - 100, TTT vs T_T)		Y (p = 0.12)	0.244
	Mann Whitney (50 - 100, TTT vs T__)		N (p=0.0061)	0.0008
	Mann Whitney (50 - 100, T_T vs T__)		Y (p = 0.13)	0.0138
	Mann Whitney (50 - 100, TIT vs T__)		N (p=< 0.0001)	< 0.0001	****
	Mann Whitney (50 - 100, TIT vs T_T)		N (p=< 0.0001)	< 0.0001	****
		s
