# Supplementary material for: Signal transduction controls heterogeneous NF-κB dynamics and target gene expression through cytokine-specific refractory states
Source: Nat Commun. 2016 Jul 6;7:12057. doi: 10.1038/ncomms12057 (PMC4935804; doi:10.1038/ncomms12057)
Supplement: Supplementary Software — Matlab scripts for computer simulations of NF-kB mathematical models. [file ncomms12057-s4.zip]

Archive with 34 entries (27 files):
- Mathematical model/
- Mathematical model/Deterministic NF-kB model/
- Mathematical model/Deterministic NF-kB model/.DS_Store
- __MACOSX/
- __MACOSX/Mathematical model/
- __MACOSX/Mathematical model/Deterministic NF-kB model/
- __MACOSX/Mathematical model/Deterministic NF-kB model/._.DS_Store
- Mathematical model/Deterministic NF-kB model/Model.m
- __MACOSX/Mathematical model/Deterministic NF-kB model/._Model.m
- Mathematical model/Deterministic NF-kB model/Parameters.m
- __MACOSX/Mathematical model/Deterministic NF-kB model/._Parameters.m
- Mathematical model/Deterministic NF-kB model/Plotting.m
- __MACOSX/Mathematical model/Deterministic NF-kB model/._Plotting.m
- Mathematical model/Deterministic NF-kB model/SimulationFile.m
- __MACOSX/Mathematical model/Deterministic NF-kB model/._SimulationFile.m
- __MACOSX/Mathematical model/._Deterministic NF-kB model
- Mathematical model/readMe
- __MACOSX/Mathematical model/._readMe
- Mathematical model/Stochastic NF-kB model/
- Mathematical model/Stochastic NF-kB model/.DS_Store
- __MACOSX/Mathematical model/Stochastic NF-kB model/
- __MACOSX/Mathematical model/Stochastic NF-kB model/._.DS_Store
- Mathematical model/Stochastic NF-kB model/model.m
- __MACOSX/Mathematical model/Stochastic NF-kB model/._model.m
- Mathematical model/Stochastic NF-kB model/Parameters.m
- __MACOSX/Mathematical model/Stochastic NF-kB model/._Parameters.m
- Mathematical model/Stochastic NF-kB model/Plotting.m
- __MACOSX/Mathematical model/Stochastic NF-kB model/._Plotting.m
- Mathematical model/Stochastic NF-kB model/SimulationFile.m
- __MACOSX/Mathematical model/Stochastic NF-kB model/._SimulationFile.m
- Mathematical model/Stochastic NF-kB model/Stochastic.m
- __MACOSX/Mathematical model/Stochastic NF-kB model/._Stochastic.m
- __MACOSX/Mathematical model/._Stochastic NF-kB model
- __MACOSX/._Mathematical model
