# Supplementary material for: Signal transduction controls heterogeneous NF-κB dynamics and target gene expression through cytokine-specific refractory states
Source: Nat Commun. 2016 Jul 6;7:12057. doi: 10.1038/ncomms12057 (PMC4935804; doi:10.1038/ncomms12057)
Supplement: Supplementary Software — Matlab scripts for computer simulations of NF-kB mathematical models. [file ncomms12057-s4.zip › Mathematical model/Deterministic NF-kB model/Model.m]

function dydt=Model(t,y,p,IKKKtott,IKKKtoti,A_A20)

% Parameters
kv      =p(1);
nfkbtot =p(2);
ikktot  =p(3);
c1      =p(4);
c1a     =p(5);
h       =p(6);
ke1     =p(7);
ke3a    =p(8);
c2      =p(9);
c2a     =p(10);
c5      =p(11);
ka1a    =p(12);
kd1a    =p(13);
c3a     =p(14);
c4a     =p(15);
ki1     =p(16);
ki3a    =p(17);
ke2a    =p(18);
k       =p(19);
ka20    =p(20);
kc1a    =p(21);
kc2a    =p(22);
kt2a    =p(23);
kp      =p(24);
ka      =p(25);
ki      =p(26);
c3      =p(27);
c4      =p(28);
st      =p(29);
ha      =p(30);
r1      =p(31);
r2      =p(32);
Rtot    =p(33);
sIKKK   =p(38);
m1      =p(39);
m2      =p(40);
m3      =p(41);

% Variables
NFkB         = y(1);            % Free Cytoplasmic NFkB
IkBa         = y(2);            % Free Cytoplasmic IkBa
IkBaNFkB     = y(3);            % Cytoplasmic NFkB-IkBa
nNFkB        = y(4);            % Free Nuclear NFkB
nIkBa        = y(5);            % Free Nuclear IkBa
nIkBaNFkB    = y(6);            % Nuclear NFkB-IkBa 
tIkBa        = y(7);            % IkBa transcript
IKKn         = y(8);            % IKKn
IKKa         = y(9);            % Free active IKK     
tA20         = y(10);           % A20 transript
A20          = y(11);           % A20  
IKKKnt       = y(12);           % Neutral IKKKat
IKKKat       = y(13);           % Active IKKKat    
Rt           = y(14);           % Active receptor
TNF          = y(15);           % Extracellular TNFa
IKKKni       = y(16);           % Neutral IKKKai
IKKKai       = y(17);           % Active IKKKai
Ri           = y(18);           % Active receptor
IL           = y(19);           % Extracellular IL-1b
dydt         = zeros(19,1);
pIkBaNFkB = nfkbtot-NFkB-IkBaNFkB-nNFkB-nIkBaNFkB;

% ODEs
dydt(1) = kd1a*IkBaNFkB     - ka1a*IkBa*NFkB   - ki1*NFkB    + kv*ke1*nNFkB + kt2a*pIkBaNFkB;
dydt(2) = kd1a*IkBaNFkB     - ka1a*IkBa*NFkB   - ki3a*IkBa   + kv*ke3a*nIkBa  - c4a*IkBa + c2a*tIkBa - kc1a*IKKa*IkBa;
dydt(3) = ka1a*IkBa*NFkB   - kd1a*IkBaNFkB     + kv*ke2a*nIkBaNFkB - kc2a*IKKa*IkBaNFkB;
dydt(4) = kd1a*nIkBaNFkB    - ka1a*kv*nIkBa*nNFkB + ki1*NFkB    - kv*ke1*nNFkB;
dydt(5) = kd1a*nIkBaNFkB    - ka1a*kv*nIkBa*nNFkB + ki3a*IkBa   - kv*ke3a*nIkBa  - c4a*nIkBa;
dydt(6) = ka1a*kv*nIkBa*nNFkB - kd1a*nIkBaNFkB    - kv*ke2a*nIkBaNFkB;
dydt(7) = c1a*(nNFkB^h/(nNFkB^h + k^h)) - c3a*tIkBa;
dydt(8) = kp*(ikktot-IKKa-IKKn) - (IKKKat^ha/(IKKKat^ha + (sIKKK)^ha))*ka*IKKn - (IKKKai^ha/(IKKKai^ha + (sIKKK)^ha))*ka*IKKn; 
dydt(9) = (IKKKat^ha/(IKKKat^ha + (sIKKK)^ha))*ka*IKKn -ki*IKKa + (IKKKai^ha/(IKKKai^ha + (sIKKK)^ha))*ka*IKKn;
dydt(10)= A_A20*c1*(nNFkB^h/(nNFkB^h + (k)^h)) - c3*tA20;
dydt(11)= A_A20*c2*tA20 - c4*A20;
dydt(12) = m3*(IKKKtott-IKKKat-IKKKnt) - (Rt/(Rt + st))*m1*(IKKKnt);
dydt(13) = (Rt/(Rt + (st)))*m1*(IKKKnt) - (m2+ka20*A20)*IKKKat;
dydt(14)= r1*TNF*(Rtot - Rt)-(r2)*Rt; 
dydt(15)= -c5*TNF -r1*(TNF)*(Rtot - Rt);
dydt(16) = m3*(IKKKtoti-IKKKai-IKKKni) - (Ri/(Ri + st))*m1*(IKKKni);
dydt(17) = (Ri/(Ri + st))*m1*(IKKKni) - (m2+ka20*A20)*IKKKai;
dydt(18)= r1*IL*(Rtot - Ri)-r2*Ri; 
dydt(19)= -c5*IL -r1*(IL)*(Rtot - Ri);

MAXTIME = 15; %Max time in seconds
MINSTEP = 1e-30; %Minimum step
persistent tprev elapsedtime
if isempty(tprev)
    tprev = -inf;
end
if isempty(elapsedtime)
    elapsedtime = tic;
end
timestep = t - tprev;
tprev = t;
if (timestep > 0) && (timestep < MINSTEP)
    error(['Stopped. Time step is too small: ' num2str(timestep)])
elseif toc(elapsedtime) > MAXTIME
    error('Stopped. Taking too long.')
end
