# Supplementary material for: Signal transduction controls heterogeneous NF-κB dynamics and target gene expression through cytokine-specific refractory states
Source: Nat Commun. 2016 Jul 6;7:12057. doi: 10.1038/ncomms12057 (PMC4935804; doi:10.1038/ncomms12057)
Supplement: Supplementary Software — Matlab scripts for computer simulations of NF-kB mathematical models. [file ncomms12057-s4.zip › Mathematical model/Deterministic NF-kB model/Plotting.m]

% Plots all data from simulation
%
figure(1);
subplot(4,3,1);
plot(T/60,YYY(:,:,1));
title('NFkB');

subplot(4,3,2);
plot(T/60,YYY(:,:,2));
title('IkBa')

subplot(4,3,3);
plot(T/60,YYY(:,:,3));
title('IkBaNFkB')

subplot(4,3,4);
plot(T/60,YYY(:,:,4));
title('nNFkB ');

subplot(4,3,5);
plot(T/60,YYY(:,:,5));
title('nIkBa ')

subplot(4,3,6);
plot(T/60,YYY(:,:,6));
title('nIkBaNFkB')

subplot(4,3,7);
plot(T/60,YYY(:,:,7));
title('tIkBa');

subplot(4,3,8);
plot(T/60,YYY(:,:,8));
title('IKKn')

subplot(4,3,9);
plot(T/60,YYY(:,:,9));
title('IKK')

subplot(4,3,10);
plot(T/60,YYY(:,:,10));
title('tA20')

subplot(4,3,11);
plot(T/60,YYY(:,:,11));
title('A20');

figure(2)
subplot(2,3,1);
plot(T/60,YYY(:,:,12));
title('IKKKtn')

subplot(2,3,2);
plot(T/60,YYY(:,:,14));
title('Active TNF receptor')

subplot(2,3,3);
plot(T/60,YYY(:,:,15));
title('TNF')

subplot(2,3,4);
plot(T/60,YYY(:,:,16));
title('IKKKin')

subplot(2,3,5);
plot(T/60,YYY(:,:,18));
title('Active IL1 receptor')

subplot(2,3,6);
plot(T/60,YYY(:,:,19));
title('IL1')
