# Supplementary material for: Signal transduction controls heterogeneous NF-κB dynamics and target gene expression through cytokine-specific refractory states
Source: Nat Commun. 2016 Jul 6;7:12057. doi: 10.1038/ncomms12057 (PMC4935804; doi:10.1038/ncomms12057)
Supplement: Supplementary Software — Matlab scripts for computer simulations of NF-kB mathematical models. [file ncomms12057-s4.zip › Mathematical model/Deterministic NF-kB model/SimulationFile.m]

%%%%%%%%%%%%%%%%%%%%%%%%%%%%%%%%%%%%%%%%%%%%%%%%%%%%%%%%%%%%%%%%%%%%%%%%%%%%%%%%%%%%%%%%%%%%
%              SIMULATIONS OF NF-kB PATHWAY WITH EXTRINSIC NOISE IN IKKK LEVEL             %
%   Adamson et al. 2016                                                                    % 
%   Calls: Model, Parameters, Plotting                                                      %  
%   Author Chris Boddington                                                                %
%   Contact: christopher.boddington123@gmail.com                                           %  
%%%%%%%%%%%%%%%%%%%%%%%%%%%%%%%%%%%%%%%%%%%%%%%%%%%%%%%%%%%%%%%%%%%%%%%%%%%%%%%%%%%%%%%%%%%%
clear all;                              % Resets all
clc;                                    % Clear comand window
starttime=clock;                        % Current time

%% INITIALISE PARAMETERS %%
Parameters;
N = 5;                                  % Number of cells to be simulated
A20_A = 1;                              % A20 allele

%% --- PULSE AND DOSE CONDITIONS--- %%%
D_TNF=[10 10];                          % [P1 P2 ...... PN] in ng/ml
D_IL=[0 0];             

%% --- ASSIGN TIME PARAMETERS --- %
t_ss=3000*60;                           % Steady state simulation time
t_p = 5*60;                             % Length of pulse
t_f =(80)*60 ;                          % Pulsing frequency (>t_p)

%% ---- IKKK CONDITIONS ----%
IKKKt_D = 1;                            % 1 - Fully deterministic, 0 - distributed IKKK
IKKKi_D = 1;                            % 1 - Fully deterministic, 0 - distributed IKKK

IKKKt_m = p(34);                        % Mean number of IKKKt molecules
SDt=p(36);                              % Standard deviation of IKKKt molecules
IKKKi_m = p(35);                        % Mean number of IKKKi molecules
SDi=p(37);                              % Standard deviation of IKKKi molecules

YYY = zeros(N,length(D_TNF)*((t_f/60))+1,19); %Initialise variable storage

%Check if dose conditions are the same length
if length(D_TNF) ~= length(D_IL) disp('Dose vector of TNF and IL-1 are unqual');return;end;

%% --- RUN SIMULATION --- %
for i = 1:N
    i                                   % Cell number
    
    T = [];                             % Initiate Time vector
    Y = [];                             % Initiate variable vector
    
    ye=zeros(19,1);
    ye(8)=p(3);                         % Sets total IKK level
    ye(3)=p(2);                         % Sets total NF-kB level
    
    %% set IKKKt and IKKKi molecule number for simulation
    if (IKKKt_D == 0)                   % Number of IKKKt molecules
        Re=round(normrnd(IKKKt_m,SDt));            
        while Re > 10*IKKKt_m || Re < 0.1*IKKKt_m
            Re=round(normrnd(IKKKt_m,SDi));
        end
    else Re = IKKKt_m;
    end;
    IKKKtott = Re;
    
    if (IKKKi_D == 0)                   % Number of IKKKi molecules
        Re=round(normrnd(IKKKi_m,SDi));            
        while Re > 10*IKKKi_m || Re < 0.1*IKKKi_m
            Re=round(normrnd(IKKKi_m,SDi));
        end
    else Re = IKKKi_m;
    end;
    IKKKtoti = Re;
    
    %% Set equilibrium state %
    options = odeset('AbsTol',1e-20,'RelTol',1e-9,'nonnegative',[1:19]);    % Options
    
    [TE,YE]=ode15s(@Model,[0:60:t_ss],ye,options,p,IKKKtott,IKKKtoti,A20_A);
    clear Model
    y0=YE(end,:);
    
   %% Pulse Stimulation
    for j = 0:length(D_TNF)-1
        
        y0(15)= y0(15)+D_TNF(j+1)*10^4; % TNF stimulation (no. of molecules for a cell in 1nl of culture medium)
        y0(19)= y0(19)+D_IL(j+1)*10^4;  % IL-1 stimulation
        
        [T0,Y0]=ode15s(@Model,[j*t_f:60:j*t_f+t_p],y0,[],p,IKKKtott,IKKKtoti,A20_A);
        clear Model
        
        if j==0 Y=[Y;Y0];T=[T;T0];
        else Y=[Y;Y0(2:end,:)];T=[T;T0(2:end)];end;
        
        if t_p<t_f
            y0=Y(end,:);
            y0(15) = 0;                 % Wash
            y0(19) = 0;                 % Wash
            [T0,Y0]=ode15s(@Model,[j*t_f+t_p:60:(j+1)*t_f],y0,[],p,IKKKtott,IKKKtoti,A20_A);
            clear Model
            Y=[Y;Y0(2:end,:)];
            T=[T;T0(2:end)];
            y0=Y(end,:);
        end
    end
    YYY(i,:,:)=Y(:,:);
end;

%% Count cells responding to pulses. Threshold = 15% of total NF_kB from pulse
S1=0;
S2=0;
if length(D_TNF)>1
    for i=1:N
        [r c] = findpeaks(YYY(i,:,4));
        if r(1)>0.15*nfkbtot + Y(1,4);
            S1 = S1+1;
            if(length(r)>1)
                if r(2)>0.15*nfkbtot + Y((t_f/60),4);
                    S2 = S2+1;
                end
            end
        end
    end;
end;

disp(strcat('2nd pulse response fraction : ',num2str(S2/S1)));

%% --- Plot simulation --- %
Plotting;
