# Supplementary material for: Signal transduction controls heterogeneous NF-κB dynamics and target gene expression through cytokine-specific refractory states
Source: Nat Commun. 2016 Jul 6;7:12057. doi: 10.1038/ncomms12057 (PMC4935804; doi:10.1038/ncomms12057)
Supplement: Supplementary Software — Matlab scripts for computer simulations of NF-kB mathematical models. [file ncomms12057-s4.zip › Mathematical model/readMe]

Mathematical models of the NF-kB signalling.


Author: Chris Boddington
Contact: christopher.boddington123@gmail.com
13.02.2015


Two models included:
(1) Deterministic, which allows simulation of distributed IKKK kinase in the population of cells.
(2) Stochastic, which allows simulation of intrinsic noise in TNFa receptor binding and IkBa and A20 gene transcription


Models are implemented in the Matlab environment. 
Deterministic model Main file: SimulationFile.m, which calls:
	Model.m
	Parameters.m
	Plotting.m

Stochastic model additionally calls 'Stochastic.m’.


This model describes single cell NF-kB dynamics under TNF stimulation. The model contains 19 ODEs and 41 parameters that can be altered to investigate their effect on the NF-kB system.

The stochastic model can additionally be used to explore low dose TNF stimulation and stochastic regulation of NF-kB feedback genes. 


Enjoy!
