# Supplementary material for: Signal transduction controls heterogeneous NF-κB dynamics and target gene expression through cytokine-specific refractory states
Source: Nat Commun. 2016 Jul 6;7:12057. doi: 10.1038/ncomms12057 (PMC4935804; doi:10.1038/ncomms12057)
Supplement: Supplementary Software — Matlab scripts for computer simulations of NF-kB mathematical models. [file ncomms12057-s4.zip › Mathematical model/Stochastic NF-kB model/model.m]

function dydt=model(t,y,p,G_I,G_A,T_A,RB,Stoch_R,Stoch_G,A_IKBA,A_A20,IKKKtott,IKKKtoti)
% Parameters
kv      =p(1);
nfkbtot =p(2);
ikktot  =p(3);
c1      =p(4);
c1a     =p(5);
h       =p(6);
ke1     =p(7);
ke3a    =p(8);
c2      =p(9);
c2a     =p(10);
c5      =p(11);
ka1a    =p(12);
kd1a    =p(13);
c3a     =p(14);
c4a     =p(15);
ki1     =p(16);
ki3a    =p(17);
ke2a    =p(18);
k       =p(19);
ka20    =p(20);
kc1a    =p(21);
kc2a    =p(22);
kt2a    =p(23);
kp      =p(24);
ka      =p(25);
ki      =p(26);
c3      =p(27);
c4      =p(28);
st      =p(29);
ha      =p(30);
r1      =p(31);
r2      =p(32);
Rtot    =p(33);
sIKKK   =p(38);
m1      =p(39);
m2      =p(40);
m3      =p(41);
dydt=zeros(19,1);
 
NFkB        = y(1);             % Free Cytoplasmic NFkB
IkBa         = y(2);             % Free Cytoplasmic IkBa
IkBaNFkB     = y(3);             % Cytoplasmic NFkB-IkBa
nNFkB        = y(4);             % Free Nuclear NFkB
nIkBa        = y(5);             % Free Nuclear IkBa
nIkBaNFkB    = y(6);             % Nuclear NFkB-IkBa
tIkBa        = y(7);             % IkBa transript
IKKn         = y(8);             % IKKn
IKKa         = y(9);             % Free active IKK
tA20         = y(10);            % A20 transript
A20          = y(11);            % A20
IKKKnt       = y(12);            % Neutral IKKKnt
IKKKat       = y(13);            % Active IKKKnt
Rt           = y(14);            % Active TNF receptor
TNF          = y(15);            % TNf
IKKKni       = y(16);            % Neutral IKKKni
IKKKai       = y(17);            % Active IKKKni
Ri           = y(18);            % Active IL receptor
IL           = y(19);            % IL-1

dydt         = zeros(19,1);
pIkBaNFkB = nfkbtot-NFkB-IkBaNFkB-nNFkB-nIkBaNFkB;

% ODEs
dydt(1) = kd1a*IkBaNFkB     - ka1a*IkBa*NFkB   - ki1*NFkB    + kv*ke1*nNFkB + kt2a*pIkBaNFkB;
dydt(2) = kd1a*IkBaNFkB     - ka1a*IkBa*NFkB   - ki3a*IkBa   + kv*ke3a*nIkBa  - c4a*IkBa + c2a*tIkBa      - kc1a*IKKa*IkBa;
dydt(3) = ka1a*IkBa*NFkB   - kd1a*IkBaNFkB     + kv*ke2a*nIkBaNFkB - kc2a*IKKa*IkBaNFkB;
dydt(4) = kd1a*nIkBaNFkB    - ka1a*kv*nIkBa*nNFkB + ki1*NFkB    - kv*ke1*nNFkB;
dydt(5) = kd1a*nIkBaNFkB    - ka1a*kv*nIkBa*nNFkB + ki3a*IkBa   - kv*ke3a*nIkBa  - c4a*nIkBa;
dydt(6) = ka1a*kv*nIkBa*nNFkB - kd1a*nIkBaNFkB    - kv*ke2a*nIkBaNFkB;
dydt(8) = kp*(ikktot-IKKa-IKKn) - (IKKKat^ha/(IKKKat^ha + (sIKKK)^ha))*ka*IKKn - (IKKKai^ha/(IKKKai^ha + (sIKKK)^ha))*ka*IKKn; 
dydt(9) = (IKKKat^ha/(IKKKat^ha + (sIKKK)^ha))*ka*IKKn -ki*IKKa + (IKKKai^ha/(IKKKai^ha + (sIKKK)^ha))*ka*IKKn;
dydt(7) = (((Stoch_G==1)*G_I)+(Stoch_G==0)*(A_IKBA)*(nNFkB^h/(nNFkB^h + k^h)))*c1a - c3a*tIkBa;
dydt(10)= (((Stoch_G==1)*G_A)+(Stoch_G==0)*(A_A20)*(nNFkB^h/(nNFkB^h + k^h)))*c1- c3*tA20;
dydt(11)= (((Stoch_G==1)*T_A)+((Stoch_G==0)*(tA20)))*c2 - c4*A20;
dydt(12) = m3*(IKKKtott-IKKKat-IKKKnt) - ((Stoch_R==1)*(RB/(RB + st))+(Stoch_R==0)*((Rt/(Rt + st))))*m1*(IKKKnt);
dydt(13) = ((Stoch_R==1)*(RB/(RB + st))+(Stoch_R==0)*((Rt/(Rt + st))))*m1*(IKKKnt) - (m2+ka20*A20)*IKKKat;
dydt(14)= (Stoch_R==0)*r1*TNF*(Rtot - Rt)-(Stoch_R==0)*(r2)*Rt; 
dydt(15)= -c5*TNF - (Stoch_R==0)*r1*TNF*(Rtot - Rt);
dydt(16) = m3*(IKKKtoti-IKKKai-IKKKni) - (Ri/(Ri + st))*m1*(IKKKni);
dydt(17) = (Ri/(Ri + st))*m1*(IKKKni) - (m2+ka20*A20)*IKKKai;
dydt(18)= r1*IL*(Rtot - Ri)-r2*Ri; 
dydt(19)= -c5*IL -r1*(IL)*(Rtot - Ri);
 
 
 

  
