# Supplementary material for: Signal transduction controls heterogeneous NF-κB dynamics and target gene expression through cytokine-specific refractory states
Source: Nat Commun. 2016 Jul 6;7:12057. doi: 10.1038/ncomms12057 (PMC4935804; doi:10.1038/ncomms12057)
Supplement: Supplementary Software — Matlab scripts for computer simulations of NF-kB mathematical models. [file ncomms12057-s4.zip › Mathematical model/Stochastic NF-kB model/Parameters.m]

%% Parameters for deterministic model  %%

%% Volume %%% 
kv = 3.3;               % (Ashall et al.).

%% Total NFkB and IKK %%%
nfkbtot=100000;         % Total NFkB (Ashall et al.)
ikktot= 100000;         % Total IKK (Ashall et al.)

%% Transcription rates
c1 = 0.005;             % Inducible A20 mRNA synthesis, assumed
c1a = 0.2;              % Refitted
h = 2;                  % Order of hill function controlling transcription. Assumed as 2 required binding sites on each promoter 
                        %(Ito et al., 1994; Kearns et al., 2006; Krikos et al., 1992)     
%% Translation
c2 = 0.5;               % A20 translation  Free parameter   (Ashall et al.)
c2a = 0.5;              % Ikba translation Free parameter (Ashall et al.)

%% Cytokine half life
c5 = 0.000037;          % Half life of TNF and IL-1 assumed

%%  Association and Dissociation
ka1a = 8.0e-07;         % Association rate 2.4 - 8.01 (Hoffmann 2002);
kd1a = 0.0008;          % Dissociation rate

%% Degradation rates
c3a =  4.4000e-04;      % IKBA mRNA degradation 0.00077 - 0.00029 (Blattner 2000) 
c4a = 7.600e-04;        % IKBA degradation rate
c3=  6.60e-04;          % A20 mRNA degradation (18mins)
c4 = 7.500e-04;         % A20 degradation rate assumed 

%% Transport
ki1  = 0.0026;          % Free NFkB import (0.0026 � 0.0018,Ashall et al.)
ki3a  = 0.001;          % IKBA import rate (Ashall et al.)
ke2a = 0.01;            % Free: NFkB.IkB complex nuclear export

%% Transcription
k=2.111E3;              % Transcription hill function half max constant

%% A20 - IKKK degradation rate
ka20 = 0.00023;

%% IKK interactions
kc1a = 9.8234e-08;       % Catalysis of IKK.IkBa dimer
kc2a = 8.5510e-07;       % Catalysis of IKK.IkBa.NFkB trimer
kt2a = 0.1;              % Degradation of IkBa (IKK dependent from trimer)

%% IKK kinetics
kp = 0.00033;            % Recovery of IKK
ka = 0.0014;             % Activation caused by TNF  
ki = 0.0020;             % Spontanouous IKK inactivation 

%% IKKK interactions
IKKKtott = 100000;       % Total IKKK in TNF transduction pathway 
IKKKtoti = 200000;       % Total IKKK in IL-1 transduction pathway 
SDt=30000;               % Standard deviation of IKKKt molecules
SDi=30000;               % Standard deviation of IKKKi molecules
ha = 3;                  % Hill function for IKKK activation
m1=0.005;                % IKKK activation rate
sIKKK = 350;             % Threshold for IKKK activation
m2 = 0.0005;             % IKKK inactivation rate
m3= 0.0005;              % IKKK recovery rare

%% Receptor kinetics
r1= 4*10^-9;             % Receptor activation rate in nl volumes
r2= 0.0032;              % Receptor turnover rate 
Rtot =2500;              % Total receptor
st =50;                  % Receptor stimulation factor

%% NFKB and IkBa export       
ke1 = ki1/50;            % NFkB nuclear export (Ashall et al.)
ke3a  = ki3a/2;          % IkBa nuclear export (Ashall et al.)

p = [kv,nfkbtot,ikktot,c1,c1a,h,ke1,ke3a,c2,c2a,c5,ka1a,kd1a,c3a,c4a,ki1,ki3a,ke2a,k,ka20,kc1a,kc2a,kt2a,kp,ka,ki,c3,c4,st,...
    ha,r1,r2,Rtot,IKKKtott,IKKKtoti,SDt,SDi,sIKKK,m1,m2,m3];


    
