# Supplementary material for: Signal transduction controls heterogeneous NF-κB dynamics and target gene expression through cytokine-specific refractory states
Source: Nat Commun. 2016 Jul 6;7:12057. doi: 10.1038/ncomms12057 (PMC4935804; doi:10.1038/ncomms12057)
Supplement: Supplementary Software — Matlab scripts for computer simulations of NF-kB mathematical models. [file ncomms12057-s4.zip › Mathematical model/Stochastic NF-kB model/Plotting.m]

% Plots  data from simulation
%
subplot(4,3,1);
plot(T/60,YYY(:,:,1));
%
title('NFkB');
subplot(4,3,2);
plot(T/60,YYY(:,:,2));
%
title('IkBa')
subplot(4,3,3);
plot(T/60,YYY(:,:,3));
%
title('IkBaNFkB')
subplot(4,3,4);
plot(T/60,YYY(:,:,4));
%
title('nNFkB ');
subplot(4,3,5);
plot(T/60,YYY(:,:,5));
%
title('nIkBa ')
subplot(4,3,6);
plot(T/60,YYY(:,:,6));
%
title('nIkBaNFkB')
subplot(4,3,7);
plot(T/60,YYY(:,:,7));
%
title('tIkBa');
subplot(4,3,8);
plot(T/60,YYY(:,:,8));
%
title('IKKn')
subplot(4,3,9);
plot(T/60,YYY(:,:,9));
%
title('IKK')
subplot(4,3,10);
if(Stoch_G==0)plot(T/60,YYY(:,:,10)); else plot(T/60,Xta);end;
%
title('tA20')
subplot(4,3,11);
%
plot(T/60,YYY(:,:,11));

title('A20')

figure(2)
subplot(2,3,1);
plot(T/60,YYY(:,:,12));
%
title('IKKKtn')

subplot(2,3,2);
if(Stoch_R==0)plot(T/60,YYY(:,:,14)); else plot(T/60,Xba);end;
%
title('Active TNF receptor')
subplot(2,3,3);
plot(T/60,YYY(:,:,15));
%
title('TNF')
subplot(2,3,4);
plot(T/60,YYY(:,:,16));
%
title('IKKKin')
subplot(2,3,5);
plot(T/60,YYY(:,:,18));
%
title('Active IL1 receptor')
subplot(2,3,6);
plot(T/60,YYY(:,:,19));
%
title('IL1')


figure(3)
subplot(1,2,1);
plot(T/60,Xgi);
title('IKBA gene state')

subplot(1,2,2);
plot(T/60,Xga);
title('A20 gene state')
