# Supplementary material for: Signal transduction controls heterogeneous NF-κB dynamics and target gene expression through cytokine-specific refractory states
Source: Nat Commun. 2016 Jul 6;7:12057. doi: 10.1038/ncomms12057 (PMC4935804; doi:10.1038/ncomms12057)
Supplement: Supplementary Software — Matlab scripts for computer simulations of NF-kB mathematical models. [file ncomms12057-s4.zip › Mathematical model/Stochastic NF-kB model/SimulationFile.m]

%%%%%%%%%%%%%%%%%%%%%%   Simulation file   %%%%%%%%%%%%%%%%%%%%%%%%%%%%%%%%%%%%
% SIMULATIONS OF NF-kB PATHWAY WITH EXTRINSIC NOISE IN IKKK LEVELS
%  AND INTRINSIC NOISE IN RECEPTOR BINDING, NF-KB BINDING AND A20
%  TRANSCRIPTION
%  NF-kB binding and A20 transcription
%  Adamson et al. 2016
%  Calls: Model, Parameters, Stochastic, Plotting
%  Author Chris Boddington
%  Contact: christopher.boddington123@gmail.com
%%%%%%%%%%%%%%%%%%%%%%%%%%%%%%%%%%%%%%%%%%%%%%%%%%%%%%%%%%%%%%%%%%%%%%%%%%%%%%%
clear all;                      % Reset all
clc;                            % Clear comand window
starttime=clock;                % Current time
Parameters;

%% Initialise parameters %%
Stoch_R = 0;                    % Simulate stochastic receptor binding
Stoch_G = 0;                    % Simulate stochastic gene binding
% and A20 transcription
IKKKt_D = 1;                    % 1 - Fully Deterministic, 0 - distributed IKKKt
IKKKi_D = 1;                    % 1 - Fully Deterministic, 0 - distributed IKKKi
IKKKt_m=p(36);                  % Mean IKKKt molecules
IKKKi_m=p(37);                  % Mean IKKKi molecules
dt=10;                          % Timestep of simulation
AN_I=2; AN_A=2;                 % AN_I=2 - # IKBa alleles, AN_A=2 - # A20 alleles
N=1;                            % Number of cell to be simulated

%% --- PULSE AND DOSE CONDITIONS --- %%%
D_TNF=[0.1 0];                  % TNF dose in ng/ml
D_IL=[0 0];                     % IL-1 dose in ng/ml

t_rand=1000*60;                 % Randomization of initial conditions
t_ss=1000*60;                   % Steady state waiting time
tp1=500*60;                     % Length of first  stimulation
tf1=500*60;                     % Length of first break including pulse
tp2=0*60;                       % Length of 2nd  stimulation
tf2=0*60;                       % Length of 2nd break including pulse (tf >tp)
tt=1000;                        % Forward time for ODEs solving
t0=10*60;                       % Pre-stimulation time

GGI=0; GGA=0;                   % Status of Ikba,  A20 gene
RRB=0;                          % Number of active receptors
TTA=0;                          % Status of tA20

if length(D_TNF) ~= length(D_IL) disp('Dose vector of TNF and IL-1 are unqual');return;end;

%% --- RUN SIMULATION --- %
for i=1:N
    i                           % Cell nummber
    
    % Randomization of IKKK levels
    if (IKKKt_D == 0)
        Re=round(normrnd(IKKKt_m,SDt));            % Number of IKKKnt molecules
        while Re > 10*IKKKt_m || Re < 0.1*IKKKt_m
            Re=round(normrnd(IKKKt_m,SDt));
        end
    else Re = IKKKt_m;
    end;
    IKKKtott = Re;
    
    if (IKKKi_D == 0)
        Re=round(normrnd(IKKKi_m,SDi));            % number of IKKKni molecules
        while Re > 10*IKKKi_m || Re < 0.1*IKKKi_m
            Re=round(normrnd(IKKKi_m,SDi));
        end
    else Re = IKKKi_m;
    end;
    IKKKtoti = Re;
    
    y0 = zeros(1,19);            % Initial conditions
    y0(2) = nfkbtot;             % Total NF-kB molecules
    y0(3) = ikktot;              % Total IKK molecules
    
    GI=0;                        % Initial status of IkBa promoter
    GA=0;                        % Initial status of A20 promoter
    RB=0;                        % Initial status of receptors
    TA=0;                        % Initial status of tA20
    
    %  Randomization of initial condition
    realtime=0;                  % Simulated time
    trand=round(rand*t_rand/dt)*dt;% Random initial time
    tspan=[0:dt:tt];             % Time for ode simulations
    
    while (realtime<trand)
        [T0,Y0]=ode15s(@model,tspan,y0,[],p,GI,GA,TA,RB,Stoch_R,Stoch_G,AN_I,AN_A,IKKKtott,IKKKtoti);
        YNFKB=Y0(:,4);            % nNFkB
        YIKBA=Y0(:,5);            % nIKBA
        TNF = Y0(:,15);           % Extracellular TNFa
        
        GIX=GI;GAX=GA;RBX=RB;TAX=TA;
        [tr,GI,GA,RB,TA]=Stochastic(AN_I,AN_A,GIX,GAX,TAX,RBX,Rtot,YNFKB,YIKBA,TNF,Stoch_R,Stoch_G) ;
        tc=T0(tr);                % Time when the status changes
        y0=Y0(tr,:);              % New initial conditions
        realtime=realtime+tc;
    end;
    
    if (realtime>trand)
        ind=(realtime-trand)/dt;
        y0=Y0(tr-ind,:);
        GA=GAX;GI=GIX;TA=TAX;RB=RBX;
    end;
    
    clear tr tc ind TNF YNFKB YIKBA Y0 T0;
    
    % Steady state time
    realtime=0;
    while (realtime<t_ss)
        
        [T0,Y0]=ode15s(@model,tspan,y0,[],p,GI,GA,TA,RB,Stoch_R,Stoch_G,AN_I,AN_A,IKKKtott,IKKKtoti);
        YNFKB=Y0(:,4);             % nNFkB
        YIKBA=Y0(:,5);             % nIKBA
        TNF = Y0(:,15);            % Extracellular TNFa
        
        GIX=GI;GAX=GA;RBX=RB;TAX=TA;
        [tr,GI,GA,RB,TA]=Stochastic(AN_I,AN_A,GIX,GAX,TAX,RBX,Rtot,YNFKB,YIKBA,TNF,Stoch_R,Stoch_G) ;
        tc=T0(tr);                 % Time when the status changes
        y0=Y0(tr,:);               % New initial conditions
        realtime=realtime+tc;
    end;
    
    if (realtime>t_ss)
        ind=(realtime-t_ss)/dt;
        y0=Y0(tr-ind,:);
        GA=GAX;GI=GIX;TA=TAX;RB=RBX;
    end;
    clear tr tc ind TNF YNFKB YIKBA Y0 T0;
    
    % priming
    realtime=0;
    ga=[GA];gi=[GI];ta=[TA];rb=[RB];% Saves activity of IkBa A20 reporter genes, active receptor and tA20
    
    Y=y0;                           % Variables where simulation is stored
    T=[];
    
    while (realtime<t0)
        
        [T0,Y0]=ode15s(@model,tspan,y0,[],p,GI,GA,TA,RB,Stoch_R,Stoch_G,AN_I,AN_A,IKKKtott,IKKKtoti);
        YNFKB=Y0(:,4);              % nNFkB
        YIKBA=Y0(:,5);              % nIKBA
        TNF = Y0(:,15);             % Extracellular TNFa
        
        GIX=GI;GAX=GA;RBX=RB;TAX=TA;
        [tr,GI,GA,RB,TA]=Stochastic(AN_I,AN_A,GIX,GAX,TAX,RBX,Rtot,YNFKB,YIKBA,TNF,Stoch_R,Stoch_G) ;
        tc=T0(tr);
        y0=Y0(tr,:);
        Y=[Y;Y0(2:tr,:)];
        T=[T;T0(2:tr)+realtime];
        ga=[ga;GAX*ones(tr-1,1)];
        gi=[gi;GIX*ones(tr-1,1)];
        ta=[ta;TAX*ones(tr-1,1)];
        rb=[rb;RBX*ones(tr-1,1)];
        
        realtime=realtime+tc;
    end;
    
    ind=(realtime-t0)/dt;
    x=size(Y);
    Y=Y(1:(x(1)-ind),:);
    T=T(1:(x(1)-ind));
    
    Y0(tr-ind,15)=D_TNF(1)*10^4;     % Add TNF
    Y0(tr-ind,19)=D_IL(1)*10^4;      % Add IL-1
    
    
    y0=Y0(tr-ind,:);
    x1=length(ga);
    ga=ga(1:x1-ind);gi=gi(1:x1-ind);ta = ta(1:x1-ind);rb = rb(1:x1-ind);
    
    %  TNF on 1st pulse
    realtime=t0;
    clear tr tc ind TNF YNFKB YIKBA Y0 T0;
    
    while (realtime<t0+tp1)
        
        [T0,Y0]=ode15s(@model,tspan,y0,[],p,GI,GA,TA,RB,Stoch_R,Stoch_G,AN_I,AN_A,IKKKtott,IKKKtoti);
        YNFKB=Y0(:,4);               % nNFkB
        YIKBA=Y0(:,5);               % nIKBA
        TNF = Y0(:,15);              % Extracellular TNFa
        
        GIX=GI;GAX=GA;RBX=RB;TAX=TA;
        [tr,GI,GA,RB,TA]=Stochastic(AN_I,AN_A,GIX,GAX,TAX,RBX,Rtot,YNFKB,YIKBA,TNF,Stoch_R,Stoch_G) ;
        tc=T0(tr);
        y0=Y0(tr,:);
        Y=[Y;Y0(2:tr,:)];
        T=[T;T0(2:tr)+realtime];
        ga=[ga;GAX*ones(tr-1,1)];
        gi=[gi;GIX*ones(tr-1,1)];
        ta=[ta;TAX*ones(tr-1,1)];
        rb=[rb;RBX*ones(tr-1,1)];
        
        realtime=realtime+tc;
    end;
    
    
    ind=(realtime-t0-tp1)/dt;
    x=size(Y);
    Y=Y(1:(x(1)-ind),:);
    T=T(1:(x(1)-ind));
    
    Y0(tr-ind,15)=0;                 % Wash
    Y0(tr-ind,19)=0;                 % Wash
    
    y0=Y0(tr-ind,:);
    x1=length(ga);
    ga=ga(1:x1-ind);gi=gi(1:x1-ind);ta = ta(1:x1-ind);rb = rb(1:x1-ind);
    GA=GAX;GI=GIX;TA=TAX;RB=RBX;
    
    % TNF wash
    realtime=t0+tp1;
    
    while (realtime<t0+tf1)
        
        [T0,Y0]=ode15s(@model,tspan,y0,[],p,GI,GA,TA,RB,Stoch_R,Stoch_G,AN_I,AN_A,IKKKtott,IKKKtoti);
        YNFKB=Y0(:,4);                % nNFkB
        YIKBA=Y0(:,5);                % nIKBA
        TNF = Y0(:,15);               % Extracellular TNFa
        GIX=GI;GAX=GA;RBX=RB;TAX=TA;
        [tr,GI,GA,RB,TA]=Stochastic(AN_I,AN_A,GIX,GAX,TAX,RBX,Rtot,YNFKB,YIKBA,TNF,Stoch_R,Stoch_G) ;
        if RB>RBX Y0(tr,15)=Y0(tr,15)-1;end;
        tc=T0(tr);
        y0=Y0(tr,:);
        Y=[Y;Y0(2:tr,:)];
        T=[T;T0(2:tr)+realtime];
        ga=[ga;GAX*ones(tr-1,1)];
        gi=[gi;GIX*ones(tr-1,1)];
        ta=[ta;TAX*ones(tr-1,1)];
        rb=[rb;RBX*ones(tr-1,1)];
        
        realtime=realtime+tc;
    end;
    
    ind=(realtime-t0-tf1)/dt;
    x=size(Y);
    Y=Y(1:(x(1)-ind),:);
    T=T(1:(x(1)-ind));
    
    Y0(tr-ind,15)=D_TNF(2)*10^4;        % Add TNF
    Y0(tr-ind,19)=D_IL(2)*10^4;         % Add IL-1
    
    y0=Y0(tr-ind,:);
    x1=length(ga);
    ga=ga(1:x1-ind);gi=gi(1:x1-ind);ta = ta(1:x1-ind);rb = rb(1:x1-ind);
    GA=GAX;GI=GIX;TA=TAX;RB=RBX;
    
    %   TNF on 2nd pulse
    realtime=t0+tf1;
    
    while (realtime<t0+tf1+tp2)
        
        [T0,Y0]=ode15s(@model,tspan,y0,[],p,GI,GA,TA,RB,Stoch_R,Stoch_G,AN_I,AN_A,IKKKtott,IKKKtoti);
        YNFKB=Y0(:,4);                   % nNFkB
        YIKBA=Y0(:,5);                   % nIKBA
        TNF = Y0(:,15);                  % Extracellular TNFa
        GIX=GI;GAX=GA;RBX=RB;TAX=TA;
        [tr,GI,GA,RB,TA]=Stochastic(AN_I,AN_A,GIX,GAX,TAX,RBX,Rtot,YNFKB,YIKBA,TNF,Stoch_R,Stoch_G) ;
        if RB>RBX Y0(tr,15)=Y0(tr,15)-1;end;
        tc=T0(tr);
        y0=Y0(tr,:);
        Y=[Y;Y0(2:tr,:)];
        T=[T;T0(2:tr)+realtime];
        ga=[ga;GAX*ones(tr-1,1)];
        gi=[gi;GIX*ones(tr-1,1)];
        ta=[ta;TAX*ones(tr-1,1)];
        rb=[rb;RBX*ones(tr-1,1)];
        
        realtime=realtime+tc;
    end;
    
    ind=(realtime-t0-tf1-tp2)/dt;
    x=size(Y);
    Y=Y(1:(x(1)-ind),:);
    T=T(1:(x(1)-ind));
    
    Y0(tr-ind,15)=0;                      % Wash
    Y0(tr-ind,19)=0;                      % Wash
    
    y0=Y0(tr-ind,:);
    x1=length(ga);
    ga=ga(1:x1-ind);gi=gi(1:x1-ind);ta = ta(1:x1-ind);rb = rb(1:x1-ind);
    GA=GAX;GI=GIX;TA=TAX;RB=RBX;
    
    
    %  TNF wash
    realtime=t0+tf1+tp2;
    
    while (realtime<t0+tf1+tf2)
        [T0,Y0]=ode15s(@model,tspan,y0,[],p,GI,GA,TA,RB,Stoch_R,Stoch_G,AN_I,AN_A,IKKKtott,IKKKtoti);
        YNFKB=Y0(:,4);                    % nNFkB
        YIKBA=Y0(:,5);                    % nIKBA
        TNF = Y0(:,15);                   % Extracellular TNFa
        GIX=GI;GAX=GA;RBX=RB;TAX=TA;
        [tr,GI,GA,RB,TA]=Stochastic(AN_I,AN_A,GIX,GAX,TAX,RBX,Rtot,YNFKB,YIKBA,TNF,Stoch_R,Stoch_G) ;
        if RB>RBX Y0(tr,15)=Y0(tr,15)-1;end;
        tc=T0(tr);
        y0=Y0(tr,:);
        Y=[Y;Y0(2:tr,:)];
        T=[T;T0(2:tr)+realtime];
        ga=[ga;GAX*ones(tr-1,1)];
        gi=[gi;GIX*ones(tr-1,1)];
        ta=[ta;TAX*ones(tr-1,1)];
        rb=[rb;RBX*ones(tr-1,1)];
        
        realtime=realtime+tc;
    end;
    
    ind=(realtime-t0-tf1-tf2)/dt;
    x=size(Y);
    Y=Y(1:(x(1)-ind),:);
    T=T(1:(x(1)-ind));
    
    y0=Y0(tr-ind,:);
    x1=length(ga);
    ga=ga(1:x1-ind);gi=gi(1:x1-ind);ta = ta(1:x1-ind);rb = rb(1:x1-ind);
    GA=GAX;GI=GIX;TA=TAX;RB=RBX;
    
    %  Plotting Variables
    YYY(i,:,:)=Y(:,:);
    Xgi(i,:)=gi(:);
    Xga(i,:)=ga(:);
    Xta(i,:)=ta(:);
    Xba(i,:)=rb(:);
end;
T=T-t0;

%% Count cells responding to pulses. Threshold = 15% of total NF_kB from pulse
S1=0;
S2=0;

for i=1:N
    [r c] = findpeaks(YYY(i,T>=0,4),'MinPeakHeight',YYY(i,T==0,4));  %%check correct peaks are found
    if ~isempty(r)
        if r(1)>0.15*nfkbtot + YYY(i,T==0,4);
            S1 = S1+1;
            if(length(r)>1)
                if r(2)>0.15*nfkbtot + YYY(i,T==(t0+tf1),4);
                    S2 = S2+1;
                end
            end
        end
    end
end;
disp(strcat('2nd pulse response fraction : ',num2str(S2/S1)));
simulation_time=etime(clock,starttime) %simulation time seconds

% Plot simulation
Plotting;
