# Supplementary material for: Signal transduction controls heterogeneous NF-κB dynamics and target gene expression through cytokine-specific refractory states
Source: Nat Commun. 2016 Jul 6;7:12057. doi: 10.1038/ncomms12057 (PMC4935804; doi:10.1038/ncomms12057)
Supplement: Supplementary Software — Matlab scripts for computer simulations of NF-kB mathematical models. [file ncomms12057-s4.zip › Mathematical model/Stochastic NF-kB model/Stochastic.m]

function [tr,GI,GA,RB,TA]=Stochastic(AN_I,AN_A,GIX,GAX,TAX,RBX,Rtot,YNFKB,YIKBA,TNF,Stoch_R,Stoch_G)

GA=GAX;GI=GIX;TA=TAX;RB=RBX;        % Set exisiting states
% Calls Parameters
Parameters;

q1a = 4*10^-7;                         % Default 4*10^-7 - NF-kB ataching at IkBa site  Tay et al.
q1  = 4*10^-8;                         % Assumed NFkB attaching to A20 site
q2  = 10^-6;                           % Default 10^-6 - IkBa inducible detaching from A20 site
q2t = 6.60e-04;                        % A20 degradation rate
q1t = 0.0025;                          % A20 transcript rate
r1  = 4*10^-9;                         % TNF receptor binding rate
r2  = 0.0032;                          % Active receptor inactivation rate
dt  = 10;

ro=(AN_I-GIX)*q1a*YNFKB*Stoch_G+GIX*(q2*YIKBA)*Stoch_G+(AN_A-GAX)*q1*YNFKB*Stoch_G+GAX*(q2*YIKBA)*Stoch_G+GAX*q1t+(q2t*TAX)*Stoch_G + Stoch_R*r1*TNF*(Rtot-RBX) + Stoch_R*r2*RBX; %total propensity function
roint=dt*cumtrapz(ro);              % Propensity function
fd=1-exp(-roint);                   % Distribution of switching time
r=rand;
if (fd(length(fd))<r)
    tr=length(fd);
end;
if (fd(length(fd))>=r)
    a=abs(fd-r);
    tr=find((a-min(a))==0);             % tr = index (time) of next reaction
    clear a fd ro roint;
    
    %Reaction selection
    if Stoch_R ~= 0 || Stoch_G ~= 0;
        p1a=(AN_I-GIX)*q1a*YNFKB(tr);       % Risk of NF-kB association to IKBa site at time tr
        p2a=GIX*(q2*YIKBA(tr));             % Risk of  NF-kB dissociation from IkBa at time tr
        p1=(AN_A-GAX)*q1*YNFKB(tr);         % Risk of NF-kB association to A20 site
        p2=GAX*(q2*YIKBA(tr));              % Risk of  NF-kB dissociation from A20 site
        p1t = GAX*q1t;                      % Risk of A20 mRNA transcription
        p2t = (q2t*TAX);                    % Risk of A20 mRNA degradation
        p1r = r1*TNF(tr)*(Rtot-RBX);        % Risk of TNF receptor binding
        p2r = r2*RBX;                       % Risk of TNF receptor inactivation
        
        p1a=p1a*Stoch_G;
        p2a=p2a*Stoch_G;
        p1=p1*Stoch_G;
        p2=p2*Stoch_G;
        p1t =p1t*Stoch_G;
        p2t = p2t*Stoch_G;
        p1r=p1r*Stoch_R;
        p2r=p2r*Stoch_R;
        
        ss=(p1a+p2a+p1+p2+p1t+p2t+p1r+p2r);
        p1a=p1a/ss;p2a=p2a/ss;
        p1=p1/ss;p2=p2/ss;
        p1t=p1t/ss;p2t=p2t/ss;
        p1r=p1r/ss;p2r=p2r/ss;
        
        
        rnumber=rand;
        if (rnumber<p1a)                                                            GI=GI+1;end;     % IKBa activates
        if (rnumber>=p1a)&(rnumber<p1a+p2a)                                         GI=GI-1;end;     % IKBa inactivates
        if (rnumber>=p1a+p2a)&(rnumber<p1a+p2a+p1)                                  GA=GA+1;end;     % A20 activates
        if (rnumber>=p1a+p2a+p1)&(rnumber<p1a+p2a+p1+p2)                            GA=GA-1;end;     % A20 inactivates
        if (rnumber>=p1a+p2a+p1+p2)&(rnumber<p1a+p2a+p1+p2+p1t)                     TA=TA+1;end;     % A20mRNA transcribes
        if (rnumber>=p1a+p2a+p1+p2+p1t)&(rnumber<p1a+p2a+p1+p2+p1t+p2t)             TA=TA-1;end;     % A20mRNA degrades
        if (rnumber>=p1a+p2a+p1+p2+p1t+p2t)&(rnumber<p1a+p2a+p1+p2+p1t+p1r)         RB=RB+1;end;     % Receptor activates
        if (rnumber>=p1a+p2a+p1+p2+p1t+p2t+p1r)&(rnumber<p1a+p2a+p1+p2+p1t+p1r+p2r) RB=RB-1;end;     % Receptor deactivates
    end
end;
